# Supplementary material for: Securitization, financial stability and effective risk retention. A European analysis
Source: PLoS One. 2020 Feb 3;15(2):e0228141. doi: 10.1371/journal.pone.0228141 (PMC6996833; doi:10.1371/journal.pone.0228141)
Supplement: S1 Data — (XLSX) [file pone.0228141.s002.xlsx]

## Sheet: Banks
Spanish Banks
and_Banco de Andalucia
bec_Banesto
bkt_Bankinter
bva_BBVA
cas_Banco de Castilla
cbl_Banco de Crédito Balear
gal_Banco de Galicia
gui_Banco Guipuzcoano
pas_Banco Pastor
pop_Banco Popular Español
sab_Banco Sabadell
san_Banco Santander
val_Banco de Valencia
vas_Banco de Vasconia
bnk_Bankia
cabk_Caixa Bank
Italian Banks
banir_Banca Nazionale del Lavoro
bil_Banca Italease
bmps_Banca Monte dei Paschi di Siena
bpe_Banca popolare dell Emilia Romagne
ce_Crédito Emiliano
crg_ Banca Carige
if_Banca Ifis
isp_Intesa Sanpaolo
mel_Meliorbanca
pel_Banca Popolare dell Etruria e del Lazio
pini_Banca Popolare di INtra
pmi_Banca Popolare di Milano
spo_Banca popolare di Spoleto
ucg_Unicredit
Portuguese Banks
bcp_Banco Comercial Portugues
bes_Banco Espiritu Santo
sant_Banco Santander Totta
bpi_Banco Portugues de Investimento
banif_Banco Internacional de Funchal
Irish Banks
ipm_Permanent TSB
German Banks
cbk_Commerzbank AG
dbk_Deutshe bank.
dpb_Deutshe postbank.DE
glj_Grenkeleasing
tub_HSBC trinkaus
Dutch Banks
dl_Delta LLoyd
inga_ING group NV
Austrian Banks
ebs_Erste group
iia_Immofinanz AG
Danish Banks
danske_Danske bank
French Banks
bnp_BNPParibas
kn_Natixis
sge_Societe generale
British Banks
iii_3 i Group
barc_Barclays
thrg_BlackRock Throgmorton Trust
hgg_Herderson Group
hsba_HSBC Holding
icp_Intermediate Capital Group
invp_Investec
lloy_Lloyds Banking Group
lcg_London Capital Group Holding
pag_ParagonGroup
rbs_Royal Bank of Scotland
stan_Standard Chartered
abby_Abbey plc
vm_Virgin Money Holding

## Sheet: returns
date	rabby	rand	rbanif	rbanir	rbarc	rbcp	rbec	rbes	rbil	rbkt	rbmps	rbnk	rbnp	rbpe	rbpi	rbva	rcabk	rcas	rcbk	rcbl	rce	rcrg	rdanske	rdbk	rdl	rdpb	rebs	rgal	rglj	rgui	rhgg	rhsba	ricp	rif	riia	riii	ringa	rinvp	ripm	risp	rkn	rlcg	rlloy	rmel	rpag	rpas	rpel	rpini	rpmi
1999-06-01		0.290698		-1.38675		-1.59878	1.02041	-0.802026		-0.803213				1.43416	1.25362	0.431034		-0.609756		0	-1.2318	1.46829						0		-0.486053							0.097561		-0.409836	-2.94058						-0.725939	3.8961	-0.211679	0.0256345
1999-06-02		-1.47826		0.195312		-1.35397	0.0673426	-2.59574		-2.15924				0.899743	-1.19048	-1.35908		0.245399		0	-1.77627	0.154193						0.508906		3.35378							0.389864		-0.411523	1.85959			0.956366		2.36686	1.36095	-0.83125	0.438885	-0.999487
1999-06-03		0.0294204		0.662768		0	0.269174	0		3.31034				0.636943	0	1.95794		-0.979192		-3.11111	2.34706	0.0473709						-1.77215		-0.47228							1.16505		-2.47934	0.94359			1.12493		0	0.801603	0.636541	1.95907	1.65674
1999-06-04		0		0.697134		-1.41176	0.872486	0		-0.694259				0.632911	2.6506	-0.426743		-0.494438		3.21101	-1.42857	-0.366951						0.837629		0.942339							0.0959693		-3.38983	-2.05243			-1.22951		-1.54143	-0.0994067	2.99975	1.01429	-0.280112
1999-06-07		0		-2.15385		-0.159109	0.465738	0.262123		0.0806668				0.628931	3.28638	0.142857		-0.621118		0	-0.800915	0.0950457						0		-2.85408							0.958773		0	0.767635			-0.652045		-3.32681	0.0995056	3.89129	-5.9539	-0.855465
1999-06-08		0		-0.235849		-0.63745	0.662247	2.00436		1.04782				0	5.27273	-1.92582		-3.0625		0	2.11457	0.0118694						-0.958466		0.960441							-1.1396		1.75439	1.70887			2.08831		-3.03644	0.894635	-0.509159	2.04511	0.347714
1999-06-09		0		-0.315209		0.0400962	1.31579	-0.683469		2.65887				0	-2.41796	1.16364		-1.48291		0	-0.790663	0.11868						0.0645161		-0.960441							-0.67243		0.431034	0.991903			0.526008		-0.835073	-0.0985253	0.594118	2.79251	-0.641684
1999-06-10		0		0.790514		0	0	0		0.3626				0	0	-2.15672		-1.17801		0	-0.796964	-0.557136						0		-3.4361							-1.74081		0	-0.160353			-2.2093		0	-0.788954	-0.39179	-0.186367	-0.839576
1999-06-11		0		-0.784314		-2.20441	0	-1.37634		1.6				-0.75	-0.752212	4.33505		0.331126		-2.5	1.68324	-0.0715222						0		0.498159							-0.19685		-0.858369	-2.32885			1.9025		0	0.298194	-0.228954	1.02693	-2.8136
1999-06-14		0		-2.13439		-1.43443	-0.324673	-1.61361		-0.558801				-0.503778	-2.58582	-1.47887		0.0660066		0.2849	-0.263356	-0.477156						0		2.45424							0.986193		-1.2987	-2.03494			-1.2252		1.47368	-0.792864	-0.41777	1.81973	-2.6404
1999-06-15		0.147059		-1.17124		2.4948	0.325731	-0.531915		0.127714				-1.39241	-0.366133	0.428878		-1.05541		2.27273	-1.13165	0.419513						0		0							0.0976562		-0.438596	-1.80445			2.24454		0.622407	0.0999033	0.124084	-1.06116	0.123899
1999-06-16		-0.146843		1.34859		-0.730223	0.194805	-1.64884		0.255102				0	-1.0565	-0.427046		-2.66667		0	2.32736	0.298401						0		-2.9524							0.487805		-2.20264	1.68803			3.58174		4.12371	-0.219558	0.141635	-0.57155	1.71869
1999-06-17		-0.147059		1.6129		1.51206	0.453664	0.679656		0				0.770218	0.928505	0.357398		-2.05479		0	-1.11857	0.714031						0		2.46635							1.84466		-0.45045	0.8195			1.95204		0	0	-1.29059	-1.12128	-0.71641
1999-06-18		0.11782		0.396825		-0.563607	0.580646	-1.48515		0.254453				0.509554	0.965961	1.35328		0.699301		-1.94444	-1.47059	1.37067						0		0.486053							1.42993		-1.35747	-1.27136			0.820569		0	-1.80037	0.226866	-0.660303	3.68958
1999-06-21		0		1.06719		1.74089	1.98845	-0.0913659		-0.761421				0.126743	0	0.210822		2.98611		0.849858	1.45427	2.45949						0		0							1.03383		1.83486	-0.358877			-0.0542594		0	0.122244	1.26281	1.01871	1.98267
1999-06-22		0		-1.60344		0.0397931	0	1.50892		-0.127877				0	-1.82232	0.56101		-0.202293		0	-1.13165	-0.887372						-2.64346		-1.95855							-1.11628		0.45045	-0.974576			0.380022		-1.78218	0.203439	-1.76471	-1.13002	-2.7295
1999-06-23		0.0294204		-0.437202		-0.676213	0.188679	-0.495495		-2.15109				0	-0.464037	-0.69735		-2.02703		4.49438	0.34338	-0.757576						9.93377		-0.49569							-1.88147		1.34529	-0.427899			-2.70416		-0.604839	-0.507604	0.766467	-0.0072338	-0.873594
1999-06-24		0		1.79641		-2.52303	-0.251094	-0.543232		-0.0523423				-0.253165	-0.2331	-1.33427		0.965517		-3.22581	0.0760456	-0.219755						-2.40964		2.45424							0.383509		-4.42478	1.84787			-1.61201		0	-1.63265	0.314951	0.557043	-2.27
1999-06-25		0		-2.31373		-1.39688	0.692257	-0.318616		1.09976				-0.380711	-0.841121	0.284698		-0.273224		0	0.341945	0.417295						0		0							-2.00573		-1.38889	2.99578			-1.9774		0	0.580899	-0.734554	0.676259	0.464544
1999-06-28		0		-0.160578		1.25	-1.25	0.684932		-0.0259	1.91218			0	-2.9689	0.780696		1.0274		-1.05556	-0.378644	-0.911924						0		-0.97448							0.389864		-2.34742	-1.02417			-0.864553		4.0568	0.247538	1.00257	-1.38631	0.380797
1999-06-29		-0.882353		0.120627		2.26337	1.26582	1.81406		1.29534	-0.903405			-0.700637	-0.485673	-0.211268		-0.338983		0	0.0380084	0.337838						-3.64198		-1.97792							1.26214		-3.84615	-2.19371			-0.348837		0	1.02881	-1.85524	1.15217	1.21935
1999-06-30		0.890208		0.803213		1.12676	0	0.489978		1.02302	-0.327256			-0.705581	-0.68326	-1.12915		-1.22449		-0.0561482	-0.911854	-1.60223						0		1.48709							0.671141		2.5	0.528989			0.350058		-0.194932	0.712827	-0.210704	0.472813	0.441708
1999-07-01		0		2.98805		0.318345	0.0625024	-2.08333		0.632911	3.98687			0.775194	2.01474	1.49893		0.482094		0	-0.498466	2.21829						6.02178		0.979251							-0.571429		0.97561	-1.93643			2.15116		-1.36719	-1.33469	0.15082	2.71658	1.1194
1999-07-02		-0.441176		2.39845		0.277668	-0.187383	-1.53916		-1.28302	-0.834461			0	-1.25241	0.0703235		0.0685401		0.0561798	0.423892	1.54681						-5.07553		-2.46635							-1.53257		4.05797	-0.0429277			-1.19522		-0.39604	0.430419	1.42762	0.485909	-0.118608
1999-07-05		-0.443131		2.00227		0	0.125154	0.781609		0.917431	0.227428			0.641026	0.0487805	0.421644		-1.36986		1.06682	2.18726	-0.761623						0		-1.50954							3.6965		3.99257	-1.41722			-0.230415		0	0	-1.71042	3.2882	0.0527774
1999-07-06		1.48368		-2.51852		-0.514241	0	0.0456204		2.0202	-0.884956			0.382166	0	-1.11966		0.972222		0	-1.50207	0.526919						0		2.0077							-1.59475		1.96429	0.544544			-0.750577		0	-1.04081	1.0997	-0.581862	-0.830806
1999-07-07		-0.584795		-1.21581		-0.198807	-1.1875	0.319197		-0.19802	-0.457875			0.126904	-0.0487567	-0.424628		0.0687758		0.277778	0.762486	-0.945761						1.84596		2.45424							-1.23928		0.262697	0.584922			-0.465387		0	-1.01053	0.406407	-0.787084	-0.0398936
1999-07-08		0		-0.538462		0.278884	0	-0.727273		0.198413	-2.73689			0	0.439024	-1.0661		-3.09278		0	-0.113507	0						-0.0625		-2.9524							-0.579151		-0.436681	-1.52918			-1.69492		0	-0.333333	1.05357	2.50203	-0.465611
1999-07-09		0		1.97216		0.476758	0.885521	-0.412088		4.57921	2.31733			0.126743	0.437105	1.07759		2.05674		0	-1.51515	0.839756						-2.37649		2.46635							2.13592		-0.877193	0.48119			0		0.397614	-1.33779	2.25599	3.72428	2.29885
1999-07-12		0		-2.54077		-0.395413	-0.313484	1.14943		2.95858	-1.87197			0.632911	1.06383	-1.35039		0.76442		0	-0.846154	1.50582						0		-1.96819							0.570342		0	-1.24075			-1.72414		1.58416	2.22459	-2.36175	-0.0956633	-0.182911
1999-07-13		0		-1.90661		-0.793966	-0.314463	-2.90909		-1.4023	-1.48375			0	-3.25359	-1.94524		0		0	-1.20248	-1.67453						2.81871		-0.998813							-2.0794		-1.76991	-2.00573			0		1.36452	-1.5544	-0.99115	-2.18959	-1.91099
1999-07-14		0.588235		5.07735		-0.680272	-0.252368	-0.140449		-2.07508	0.0239063			0	-0.98912	-1.32256		0		0	-0.588928	0.445765						-2.74143		2.967							0.482625		0.900901	-0.0899685			0.483969		1.73077	0.105239	1.51353	0.4177	-0.240192
1999-07-15		0		-0.566251		-0.16116	0.253007	0.0937647		1.61905	-0.525813			0	-0.3996	0.297841		-0.551724		-0.277008	0.7109	-0.0568958						2.4984		0							2.30548		-1.78571	-1.30572			5.90006		-0.189036	-1.11459	-1.6788	0.149487	1.25736
1999-07-16		0		-0.15186		0.887813	-0.189275	-0.234192		-3.11621	-0.576646			-0.125786	-0.0501505	-1.18782		0		0	-1.96078	-0.330183						0		0.486053							-1.59624		-2.72727	1.73358			0.284252		0	-0.467906	-0.80597	-0.395873	-1.84941
1999-07-19		-0.584795		2.01521		0.4	0.505687	3.47418		-2.07981	-0.531658			0.377834	1.15404	-0.225394		0		0	0.8	0.0685401						0		0							-0.667939		-1.58879	0.560538			-4.30839		0	1.49575	0.174541	-0.827469	1.5747
1999-07-20		0		-2.57175		0.478088	-0.503143	4.80944		0.0246975	-1.38484			0.376412	1.5873	-1.65663		-1.17892		0	-1.90476	-0.890411						0		-1.4653							-1.53698		-0.759734	-1.69454			-1.00711		-1.13636	-0.0421121	0.606825	-0.51902	0.808268
1999-07-21		0		-1.7215		0.317209	-0.12642	3.63636		-0.246914	-0.886918			-0.3125	3.41797	-0.382848		-0.350877		0	-1.21359	0.426169						0		0.979251							0		-4.30622	-3.83307			0.119689		0	0	-0.967453	-1.57179	-1.551
1999-07-22		-0.294118		-1.44025		-0.395257	-0.632914	-0.584795		-2.94554	1.24285			-0.31348	-1.51086	-0.922367		0		0	-1.51515	-0.0802844						-0.625		-1.4725							-0.487805		1	-0.0471698			0.777047		0	-0.484424	-0.397998	-1.03328	2.41656
1999-07-23		0.294985		3.71248		-0.0793651	0.318469	1.47059		2.39735	1.39946			-0.251572	-1.10259	-0.853375		-0.704225		-1.11111	-0.873181	-0.390266						-0.81761		0.984069							-1.47059		0	-1.10901			-2.25386		-2.29885	-0.423266	-0.768905	0.955932	-2.09881
1999-07-26		-0.147059		-2.70373		-0.595711	-0.952375	-0.621118		-1.79328	-1.06538			-0.37831	-2.22976	-2.03443		2.69504		0	-2.97819	-1.71699						0.190235		1.45818							-0.79602		0	-2.52923			-2.12379		-2.15686	-0.956432	-0.732154	-2.97495	-4.04794
1999-07-27		-0.736377		1.09589		0	0.192308	-1.25		0.17753	0.489476			0	-0.941993	-1.91693		-3.31492		0	-0.129702	-1.43041						0		-2.93794							1.10331		0	-1.73807			3.47179		0.200401	0	0.159803	-0.643688	-0.888149
1999-07-28		0.593472		-1.27758		0.239712	0.511834	-0.0843882		-2.70886	-1.46128			0	-0.900901	-2.6873		-1.42857		0	3.76623	0.0475794						0		3.41931							-1.4881		-0.990099	-2.61584			-0.838826		0	0	-0.816151	-0.0766284	-0.742089
1999-07-29		-0.884956		-0.666667		-0.757274	-0.318267	-2.91385		-2.41998	-1.23579			-0.126582	-2.77778	-2.3431		-1.81159		0	-2.67	-0.558792						0		-2.92362							-3.42397		-2	-4.6815			-4.35045		0	0	-1.84372	2.75376	-4.78206
1999-07-30		-0.297619		-2.01342		0	0.319283	1.34841		-0.533333	0.35035			-1.14068	1.2987	0.599829		-0.369004		-0.561798	3.7291	0.71736						0		0							-0.312826		1.02041	3.0059			1.3266		-0.2	-3.19743	-0.201702	-1.4655	-0.133333
1999-08-02		0		0.684932		-0.401606	-0.318267	-1.6309		-2.14477	-0.0997506			0.512821	-3.84615	1.78876		0		0	-1.44628	0.866572						-3.16456		0							-0.41841		0	3.38718			1.87032		0	1.9286	-0.416851	-0.957103	-1.85432
1999-08-03		0		-0.920368		0.604839	-0.127719	-0.34904		3.80822	-1.09835			0.127551	-2.34667	-1.08787		3.62963		0.282486	-0.587002	1.0945						0		0.984069							-1.57563		-1.0101	1.41129			1.89718		0	-0.391453	1.8266	0.111235	2.59976
1999-08-04		-0.298507		-1.05008		-0.400802	0.319698	-0.437828		3.16706	-1.06007			-0.636943	-2.29383	-0.507614		0		0	-0.253058	-2.91036						5.88235		0							-0.640342		-2.04082	-0.770378			1.86186		0	-0.218348	0.124572	0.111111	4.58161
1999-08-05		-0.898204		0		-1.08652	1.21096	-0.527704		-1.10003	-0.408163			0.512821	-3.29793	-1.78571		-1.71551		-0.84507	-2.70613	-1.46283						0		-1.47976							-2.57787		-1.04167	-3.18057			-0.235849		0	-0.328238	-0.870918	-0.735294	-0.0845189
1999-08-06		-0.302115		0.204082		-0.366151	-0.629726	0.884173		0.439731	-0.102459			0	0.289017	-1.21212		-1.81818		0	-0.0434594	0.742273						0		0							0.220507		1.05263	-1.00879			-0.531915		0	0.307376	0.288673	-0.712788	-1.48033
1999-08-09		0		0.610998		0.734994	-0.0633667	0.788782		-1.75122	0.589744			-0.0637755	-0.74928	0		3.11111		0	-2.17391	0.132866						0		0.988935							0.660066		-2.60417	3.2924			-2.61438		0	-1.94793	0.0750892	-0.0140766	-2.26102
1999-08-10		0		-3.03644		0.16214	-0.0634139	0		0.314548	-1.17257			0	-0.232288	-3.06748		-0.215517		-0.568182	-0.4	-0.156815						0		0.490824							-3.06011		0.534759	-3.61751			-1.52532		0	-3.23659	-1.43188	-0.936224	0.878477
1999-08-11		0		1.58664		0.364225	-0.0634542	0		0.130651	1.57338			0.191449	0.174622	1.89873		-0.647948		0	-0.713967	0.94237						0		-0.490824							3.94589		0.531915	2.59843			4.15118		0	0.115344	-0.209338	0.518724	-0.914369
1999-08-12		0		0.698726		0.725806	0	0.521739		0.991649	0.685627			-0.0636943	4.93899	1.95209		0		0	2.47191	-0.777977						0		0							3.36226		0	2.43029			1.42772		0	0.921658	0.61026	-0.713983	1.05464
1999-08-13		0.606061		-0.897959		-0.920737	0	4.62803		2.97158	1.61412			0	5.20487	3.91645		0		0	0.833333	-0.13269						0		0.979251							5.77125		0	0.824176			2.7566		0	0.456606	-0.764516	0.647917	0.188433
1999-08-16		0		-0.0823723		-0.323232	0	0.124018		-0.501882	0.397121			0	1.57895	1.75879		1.08696		0	-0.739452	-0.0362363						0		-0.488427							1.28968		-0.31746	1.48625			-1.82648		0	0	0.471158	0.0636672	0.665509
1999-08-17		0		-0.453421		0.891771	0.317465	-0.495458		0	1.18665			0	-0.673575	2.13992		1.79211		-0.571429	1.79667	0.543741						0		0							2.64447		0.849257	2.26995			-1.33721		0	0.68181	-0.386565	-0.989749	-0.96292
1999-08-18		0.753012		0.538302		0	0.316454	-0.829876		-2.64817	1.07501			0	-2.39958	-1.04754		0		1.14943	0	-0.0480711						0		0.488427							-1.62214		0.210526	-1.55131			0.530348		-2.00401	0.451482	0.757046	-0.00714031	0.232187
1999-08-19		-1.01644		1.72982		0.441945	-0.315455	-0.502092		2.72021	0.217549			0	-0.855158	0.814332		0		0	-0.258287	0.529037						-3.7037		-0.979251							-2.23084		0.315126	-2.32727			-1.11372		-0.408998	-1.19101	-1.18702	-0.671237	0.767337
1999-08-20		0.271821		3.88664		0.88	0	1.76619		0.882724	0.482393			0.0637349	3.39623	1.21163		-0.704225		0.852273	1.42426	-0.334888						3.84615		0							-0.0992063		0.52356	0.843882			1.24481		0	1.20537	0.29393	0.647017	0.287356
1999-08-23		0.150602		0.896337		0.436162	0.632907	-0.247934		-0.925	1.2722			0.127389	0	1.59617		1.06383		0	0	-0.384015						-3.39506		0.979251							5.06455		1.04167	3.10116			5.26932		0	-1.1236	0.872834	1.14286	1.47564
1999-08-24		1.35338		-0.888374		-0.197394	0	0.041425		0.857936	-0.568855			0.127226	0.521376	0.706991		1.75439		-1.40845	2.29787	0.975786						3.19489		0							1.51229		1.03093	-2.14848			-0.278087		0	0	1.01055	-0.00706215	-0.889454
1999-08-25		0.296736		3.31255		0.474684	0	0.207039		-0.575432	-1.07271			0.381194	0.881743	0.0780031		3.44828		0	3.1614	-0.238607						0		-0.488427							0.837989		0.918367	1.51256			-1.0039		0	0.34092	-0.262615	-0.649763	0.0712251
1999-08-26		0.266272		1.96152		0.19685	0	1.03306		-1.8621	0.86747			0.379747	-0.257069	1.01325		0.333333		1.14286	-2.94355	0.083712						0		0.488427							0.277008		-1.41557	0.841144			2.19718		0	0.452986	0.445113	-0.767754	1.62278
1999-08-27		1.2098		-1.59083		-0.392927	0	-0.122699		1.41026	-0.525561			0.252207	-0.412371	0.694444		0		0.282486	0.623182	-0.0597443						-1.54799		3.35378							-0.736648		1.02564	0.357483			-0.771775		0	0.338229	-0.137311	1.89125	-0.868469
1999-08-30		1.63265		-1.39098		-1.02564	-0.754718	0.0819001		-1.84576	0.336215			0	-1.50104	-0.536398		2.7907		0	0.330306	-0.05978						0		0.47006							-1.2987		0	-1.44859			0		0	-0.337089	0.06875	-0.0492161	-0.0847817
1999-08-31		0.401606		-1.63934		0.199283	-0.0633667	-1.75941		-0.592478	-0.981331			0.377358	-0.105097	-2.7735		0.193924		0	-1.97531	-0.729752						0		-1.89364							-2.44361		-0.507614	-3.27711			0		0	0.338229	1.00556	-0.626055	-2.41833
1999-09-01		0		2.71318		-0.954654	0.0634069	0.374844		-0.492356	-0.45927			0.250627	0.157812	0.554675		0		0	0.419815	-0.144613						0		-2.41862							-1.54143		1.53061	-0.398605			-1.9756		0	0.876415	0.562701	-0.410561	-3.56522
1999-09-02		-1.14286		-2.26415		-1.28514	-0.12674	-0.414938		0.46875	-0.291404			0	-0.210084	-2.60047		0		0	-1.25418	-0.434468						0		1.45818							0.978474		0.502513	-2.10105			-2.37107		0	-0.868801	-1.99225	-1.74853	-1.71326
1999-09-03		0.289017		0.733591		-0.325468	0.0634542	0.791667		1.29601	1.53434			0	1.57895	2.34628		-1.35484		0	1.27011	0.618182						-2.51572		1.91174							3.19767		1	3.32141			2.12508		-1.23711	0	0.633666	1.04174	0.626911
1999-09-06		0		1.57148		-0.122449	0.190235	-1.19884		1.84237	-1.03142			0	-0.621762	0		-0.58862		0	0.334448	2.43344						0		-1.91174							-0.0938967		-1.18812	0.024728			1.54578		-0.626305	0.404501	-1.00374	-0.479702	3.34296
1999-09-07		-0.288184		1.01887		-0.326931	0.569621	0.125523		-1.68342	-1.33301			1.25	-1.30344	-1.50198		-2.63158		0	0.75	1.57591						0		-1.45818							-1.2218		-1.30261	-1.70581			-0.995316		-1.2605	-0.179051	0.13225	-0.151079	-2.05852
1999-09-08		0		2.01718		-0.779008	0.0629281	-1.37902		-0.204447	1.74404			2.46914	-0.633914	0		1.35135		0	-2.44003	-0.382077						-1.93548		0							0.666032		0	4.52716			-1.53755		0	-0.224222	0.295597	0.281	-0.0900766
1999-09-09		0.867052		0.32955		-0.578512	0.31447	-1.48305		0.691421	0.627716			3.61446	0.15949	0.481541		0		0	-0.551081	0.476523						0.328947		1.45818							-0.283554		0.913706	2.95958			-1.14114		0	-0.224726	0.269643	-1.42262	1.89331
1999-09-10		0.143266		2.26277		-0.0415628	-0.877748	0.645161		-0.890132	-0.359885			0.581395	-0.7431	1.19808		-1.33333		-0.84507	2.55754	-0.115674						0		0.960441							-0.28436		0.603622	0.303809			-2.79465		-3.19149	-0.450436	0.0625391	1.82216	-0.0589883
1999-09-13		-0.972818		1.64168		-0.2079	-0.0632465	0.213675		0.0769823	-1.63737			0	-0.534759	-0.868193		1.35135		0	0	-0.544296						-0.983607		-0.960441							-0.760456		-4	-0.349487			-1.1875		-0.43956	0.339348	-0.43125	-0.858984	-0.678766
1999-09-14		0.982375		1.86096		-2.33333	-0.126587	-1.32196		-2.35897	-1.10159			0.578035	-1.88172	0.318471		0		-2.27273	-0.914381	-0.454122						2.64901		-1.45818							-1.05364		-2.08333	1.14566			-1.07527		-0.662252	-0.3382	-0.420564	-1.08303	-0.207993
1999-09-15		-1.00143		0.241296		1.66382	0	-0.821089		-0.420168	0.19802			0	-2.0274	0.714286		-3.33333		-0.581395	-0.167785	-1.23991						-1.93548		0.488427							1.06486		-3.19149	-0.531669			2.23785		-4.88889	-0.452503	-0.107161	0.0875912	0.119101
1999-09-16		0		-1.65062		0.629459	0.380228	0		1.02848	0.741107			-1.14943	-1.23043	-0.315209		0		0	0	-0.580362						-0.657895		-0.488427							0.287356		0	-0.766907			-3.25203		-0.700935	-0.56817	-0.814034	-0.131272	0.133829
1999-09-17		0		0.174825		1.83486	-0.189394	0.784314		-0.443748	0.833742			-2.32558	0.792752	-1.10672		0		0	-0.714286	1.31046						0		0.488427							-1.14613		2.1978	0.819672			-1.0989		-0.941176	-0.365714	-0.502608	-0.438148	2.5245
1999-09-20		-0.578035		2.82723		1.59705	0.56926	3.76135		-0.367069	-1.07004			0.714286	1.96629	-0.0799361		0		0	0.46551	-0.0352775						0		0.969755							0.289855		6.98925	-0.696864			0		0	-2.75292	-0.0831255	-0.484084	1.9409
1999-09-21		0		-1.52749		0.644901	0	-0.0833333		0	-0.393314			1.65485	-0.77135	-1.36		0		0	0.589722	-0.411716						2.45033		-1.94901							-1.92678		0.502513	-0.397661			-2.54902		-0.23753	-3.2791	-0.550365	0.235849	-1.61978
1999-09-22		0		-0.551534		0.240288	-0.817606	-1.58465		-1.31579	-0.246792			-0.581395	-0.610772	0.243309		0		1.75439	-0.711893	0.271675						0		0							1.17878		0	-2.04321			0.670691		-0.238095	1.36588	0.933076	0.625	-1.54535
1999-09-23		0		0.970537		0.399521	0	0		0	-0.173182			0	4.24581	1.05178		-0.689655		0	0.632644	-0.0824597						0		0.490824							0		0.8	0.599377			-2.26516		0.238663	-0.144393	1.32611	1.47607	0.146692
1999-09-24		0		-0.686577		0.198965	0	0		0.533333	-0.693928			-0.467836	0.160772	0		0		-0.574713	0.167645	-0.459797						0.0646412		0.97448							-2.13592		0.694444	-2.0734			-0.817996		-0.47619	0	-0.232807	1.55541	-0.454079
1999-09-27		0		0.864155		0.277998	0	0.720339		0.265252	1.7719			-0.117509	2.51471	1.28102		4.16667		0.578035	-1.17155	0.54483						-2.45478		0							1.5873		0	0.413726			8.10997		-0.239234	0.361457	-0.0819879	-0.623981	1.0153
1999-09-28		0		-0.616861		-0.039604	-0.253649	-0.715187		-0.0793651	-1.61844			0	1.14823	-1.81818		0		-1.43678	0	1.28401						2.45033		-0.97448							-2.34375		0.985222	-0.460494			-3.11507		0	2.25689	0.220918	-0.920442	1.10706
1999-09-29		-1.01744		-1.72414		0.118859	0.0635752	-0.423729		-1.77389	0.124626			1.05882	-1.70279	0.0805153		-0.0666667		-0.874636	-0.508044	-1.03512						-0.711054		0							0.7		1.95122	-0.852204			0.590551		0	-0.563512	-1.29739	-1.41149	-0.273736
1999-09-30		1.90896		-1.01754		0.118718	0.190597	0.297872		-0.808625	0.0746826			0.349243	0.682415	-0.402253		-3.20213		2.94118	-0.808511	0.481843						0		0.488427							1.29096		0.956938	-2.11198			-1.50033		0.719424	0.354203	0.47218	0.124178	-1.77694
1999-10-01		0		-1.63063		0.197628	0	1.61222		-1.30435	-1.19403			0.464037	5.10949	0.403877		-0.068918		0	0.2574	0.736842						0		-0.488427							-0.0196078		2.36967	0.476668			0.728477		0.47619	1.17648	-0.469961	0.80251	-0.500074
1999-10-04		0		1.98198		0.236686	-0.38047	0.584551		1.95485	0.528701			0.461894	2.87698	0.160901		0		0	-0.770218	-1.38163						0		1.45818							2.47107		1.85185	-0.0499376			1.84089		0	1.51162	-0.287136	-0.340161	0.103474
1999-10-05		0		0.706714		0	-1.97327	0		0.324062	-0.0500877			0.689655	0	1.92771		0		0	0.733075	1.24794						0		-1.45818							1.09091		-1.81818	1.1991			0.645578		0	0.801829	0.575926	-0.697168	0.3544
1999-10-06		-1.15274		-1.40351		0.157418	0.32468	-0.373599		1.21131	-0.726635			0.456621	-3.3269	-0.0788022		1.72414		0	-1.41267	0.174419						0		0							0.359712		-0.925926	1.30832			-2.62989		0	-0.727272	-0.432653	-0.438789	-0.559152
1999-10-07		0.58309		1.13879		-0.235756	0.970874	0		0.957447	0.731954			0	0.249377	2.05047		0.338983		0	0.434216	0.858967						0		1.45818							-0.0754575		-0.373832	2.65595			2.63505		0	-1.64835	0.0830724	-0.68312	-0.0591891
1999-10-08		0		-1.16115		0.827097	0.961532	0.541667		-1.2118	-0.350789			0	-0.497512	1.62287		0		-1.14286	0.864678	-0.817125						0		0							0.830659		0.375235	-2.51602			0.449294		-0.236967	1.25697	0.172392	-0.724798	0.222091
1999-10-11		0		2.95479		0.351562	0.317465	0.124327		0.533333	1.05607			0	-2.5	0.532319		-7.36486		0	-0.0857265	0.348109						0		0							0.355739		-0.46729	-1.87485			0.511182		-0.475059	0.229892	-0.822232	-0.521493	-0.118186
1999-10-12		0		0.0345781		0.0389257	0	0		0	-1.84125			-0.113636	-1.79487	0		0		0	0.643501	0.300648						0		0							-0.11194		-1.40845	-1.91067			-1.27146		-0.238663	0	0.392031	-1.64757	-1.44949
1999-10-13		0.550725		-1.48635		-0.77821	-0.316461	-0.455298		0	-0.278834			-1.70648	-4.69974	-2.49622		4.30343		0.578035	-0.809889	-2.17893						0		0							-0.915204		-1.90476	2.27675			0.450741		0	-2.01835	-0.473721	-1.01272	-1.06559
1999-10-14		-1.12424		-0.350877		-0.196078	-0.507935	-0.4158		0.344828	-0.88968			0.115741	0	-0.387898		0		-1.43678	-0.214869	-0.188568						-0.390625		-0.969755							-0.377003		-0.970874	-2.44868			-1.47436		0	-1.02995	0.109346	0	-0.273058
1999-10-15		-0.291545		-2.78169		0.196464	-1.08487	-1.08559		-1.00449	-1.51321			-0.115607	0.821918	-0.623053		1.3986		0	-0.47373	-0.554965						-0.653595		0							-2.53548		0.490196	-0.532454			-5.20494		-0.717703	0	-0.0128502	-1.20769	-1.23213
1999-10-18		-0.292398		-3.04238		-0.980392	0	-1.68848		-0.667557	-1.58854			-1.62037	0	0.39185		-5.17241		-0.874636	-2.55301	-1.92353						0		-0.488427							-1.86372		-0.487805	-2.34514			0.137268		-1.20482	-1.39548	-1.48439	-2.1101	-2.23317
1999-10-19		-0.26393		4.03437		0.910891	1.03226	1.41692		0.806452	0.635089			0	-0.543478	0		0		-0.882353	2.26465	0.883777						0		0							1.18694		-0.980392	3.00183			1.91912		-0.731707	0.407791	1.61111	-0.0795418	0.567108
1999-10-20		0.264628		0.287253		1.05965	0.255423	1.35478		-1.28	-0.999211			0	1.91257	1.56128		1.74545		0	0.781589	-0.468019						0		1.45818							1.46628		-3.26733	-0.0253421			0.537996		0	0	-0.28245	-0.437828	-0.422932
1999-10-21		-0.879765		-2.61368		0.038835	-0.636938	-0.125313		-2.62021	-0.398406			0.588235	0	-4.07379		-2.07291		-0.296736	-0.947867	0.0241138						-1.31579		-1.94901							-0.462428		0.102354	-0.253485			-1.40468		0	-1.57669	-0.566499	0.431758	-1.35284
1999-10-22		0.443787		-0.919118		1.12578	0.320511	0.376412		-0.277393	1.06667			0.584795	-0.80429	0.641026		2.18978		0	1.26142	0.012054						0		-1.48709							0.600077		-3.37423	1.06734			2.64586		0	-1.48059	-0.653891	0.676698	2.08898
1999-10-25		-0.441826		-1.44712		0.729367	0.702874	-0.0416667		-2.55911	-1.87335			0	3.51351	-0.477707		0		-1.19048	0.515464	0.506207						0		0							0.865884		0	-3.2688			1.1236		0	-1.47818	0.469208	0.854025	-1.39019
1999-10-26		-0.295858		-0.225904		0.952744	-0.380711	-0.0833681		-0.171282	2.9309			-1.16279	0.261097	-0.16		0		0	-1.15385	-0.599592						0		1.48709							1.33537		-0.529101	-1.01378			1.76471		0	2.37557	-2.40643	-0.799749	-1.15634
1999-10-27		-0.890208		0.754717		0.264251	-0.127386	0.500626		0.0857878	-2.87356			0.588235	-1.82292	-0.721154		0		-0.60241	-0.172936	0.14477						-1.33333		-0.988935							-0.432982		-1.06383	1.31303			-1.09184		0	1.12362	1.45554	-0.727158	0.0961538
1999-10-28		-0.269461		-2.58427		0.263554	0.765307	0.788709		3	1.3986			0	0	1.69492		0		-1.21212	-0.129926	-0.0361402						-1.35135		1.47976							4.93477		1.07527	1.45153			3.31169		0	-1.11113	1.14641	-1.27389	-0.736471
1999-10-29		1.47103		5.61323		0.563275	-0.443041	1.81219		1.44244	0.981432			0.233918	0.795756	1.42857		0		0	-0.260191	0.952037						0		0							1.04505		3.19149	3.42361			5.78253		0	-0.0244141	-0.297927	0.209677	2.98387
1999-11-01		0		0		0	0	0		0	0			0	0	0		0		0	0	0						0		0							-1.24822		1.03093	0			0.178253		0	0	0	0	0
1999-11-02		0.591716		-2.94867		0.336072	-0.254287	0.121359		-1.55865	-0.682952			-0.233372	0.526316	-0.234742		0		-0.613497	1.95652	-0.179062						-0.684932		-0.490824							2.02239		4.28571	-1.3834			-0.29656		0	-1.05057	-2.55944	-0.901336	-2.30227
1999-11-03		0		-1.01275		-0.29773	0.0637302	-2.86869		-0.888889	0.026448			-0.584795	-1.83246	1.64706		1.78571		0.0617284	-0.682303	-0.502272						0		-0.988935							1.59292		-0.195695	0.275551			0.594884		0	-1.2099	1.04667	1.72974	-0.0801539
1999-11-04		0.0294118		0.947329		0.895857	0.0636967	1.87188		0.868834	-0.50238			0.941176	0.266667	1.08025		-1.75439		0	1.11636	0.961538						0.689655		1.47976							1.74216		0	2.94779			1.7741		0	0.224964	0.475028	1.02179	2.51885
1999-11-05		-0.911497		0.600601		1.73881	0	2.08248		0	-1.80707			0.2331	-0.265957	1.29771		-2.14286		1.78902	-0.849257	-0.952381						0		-0.490824							0.308219		-1.96078	0.800777			-0.987798		0	-0.374077	0.446517	0.734887	1.5493
1999-11-08		0		-1.23134		0.290909	-0.0636561	-1.2		0.694637	-0.514208			-0.581395	0	0.828937		5.83942		0	-1.2848	0.901442						0		0.490824							1.70707		0.5	1.15551			0.880282		0	-0.500609	-1.39897	-0.509884	-3.23625
1999-11-09		0		0.717794		0.435098	-0.509552	-0.809717		1.73841	2.28509			-0.584795	0.8	-0.896861		0		-1.51515	-1.0846	-0.905301						0		0.488427							2.68546		-0.497512	0.975726			-2.03607		-1.4742	-0.880531	-0.298349	2.07364	0.668896
1999-11-10		0		-0.750188		-0.577617	0.256084	-0.408163		1.2205	0.0797872			0	1.5873	0.678733		-2.75862		0	-0.438596	4.36351						0		-0.979251							-1.11147		-0.3	0.377092			-2.61283		-3.49127	0.203046	-0.0864477	-1.31315	-2.04082
1999-11-11		0.919881		-0.982615		-1.96078	0	-1.43443		3.02787	-0.372044			0	2.08333	-0.674157		0		-0.307692	0.660793	0.460723						-0.684932		0.979251							-0.842975		2.30692	-3.1228			1.95122		-2.06718	1.1145	0.785358	0	-0.274548
1999-11-12		0		1.14504		0	-0.191571	1.8711		-2.60078	-0.0800213			0	5.86735	-0.0754148		-0.70922		0	-0.131291	-1.11213						0		-0.979251							-1.75029		-1.96078	-0.945225			2.93062		-0.527704	-0.0751462	0.165093	-0.266124	-0.259109
1999-11-15		1.44075		-1.77358		0.925926	0.0639749	0.244898		1.65554	1.04111			-0.352941	2.40964	0.45283		2.85714		-0.246914	-0.35057	0.753623						-1.37931		0.490824							1.9681		0	0.978713			1.10401		4.24403	0.0250567	-2.08993	-0.580757	1.38009
1999-11-16		0		1.30619		2.56881	0.319698	1.34365		-2.23273	0.343461			-0.472255	-4.23529	0.826446		-0.347222		0	-0.615655	-0.471807						4.8951		0.488427							1.08153		-0.5	1.88999			3.10345		13.486	-0.57642	0.00673355	-2.00505	-0.576553
1999-11-17		0		-0.682594		1.25224	-0.127475	0.683005		-0.0537346	-1.52712			-0.355872	0	-0.149031		-0.348432		0	-1.15044	-1.42213						-3.66667		-0.979251							-0.246914		2.51256	0.808561			-0.278707		0.224215	0.201664	0.289523	-0.692766	0.885954
1999-11-18		-1.30435		-0.267278		0.176678	0.191449	0.119713		-0.295699	-0.320856			-0.714286	1.4742	-0.820896		-2.0979		0	0.984781	0.0938306						-0.207612		0.979251							0.346535		0.980392	1.34466			-4.41587		-0.223714	-0.37737	0.100705	0.0405581	-0.0319336
1999-11-19		-0.293686		-0.574273		1.0582	0	-0.11957		-2.61526	0.026824			-0.959233	-0.484262	-0.376223		-1.42857		0	-0.753546	-0.644481						0.208044		-0.979251							-1.66091		3.20388	0.977654			-3.27485		-4.4843	-1.26263	-0.0268276	-0.113517	-0.319438
1999-11-22		0.147275		-1.03966		0.52356	-0.509552	1.75579		-0.193798	-0.831322			-0.726392	-0.729927	0.0755287		1.08696		-0.990099	1.87584	0.483548						-0.692042		0.490824							-0.802676		-1.22295	-3.61918			-0.120919		-3.05164	-0.306889	-2.26083	-0.154233	-2.54767
1999-11-23		0		-1.59533		-0.868056	0.640208	1.84314		-1.52566	-0.919416			0	-1.47059	0.754717		0.358423		0	-2.23586	-1.79577						-0.627178		0							0.606878		0	-0.0478354			2.90557		-0.726392	-1.7445	0.164733	-0.617886	-0.75633
1999-11-24		0		0.197707		0.350263	0	-1.03966		-0.901408	-0.245633			0	0	1.1236		3.57143		0	-0.852018	0.0119517						0		0							-0.703753		-0.285714	-0.0717875			1.88235		0	0	0.513945	-0.760798	-2.20345
1999-11-25		0		0.907656		0.17452	0.508904	-0.622568		3.43945	1.20383			0.609756	2.73632	2.2963		-3.10345		0	-1.2664	0.382409						0		1.45818							-0.168748		0.286533	0.766284			-0.34642		0	0.496079	0.5045	-0.840821	-0.186346
1999-11-26		-0.294118		0.312867		-0.696864	0	-0.352388		-0.384721	-2.89267			0.727273	0.484262	0.651702		0.711744		-0.9375	-1.0536	-1.15476						-0.771388		0							-0.946586		-0.761905	-2.35266			-2.25956		-0.487805	-0.961292	-0.393434	-0.207831	-0.610998
1999-11-29		-0.294985		1.36452		0	-0.316461	-0.550098		-1.68276	-1.03007			1.08303	0.722892	-1.07914		-1.90813		0	0.138889	-0.614236						-0.212014		-1.45818							-1.16041		-0.191939	-0.194695			-1.48192		0	-0.367253	0.204304	-0.533156	-1.24658
1999-11-30		-0.295858		-0.384615		0.350877	0.190476	-2.01501		0.589226	0.4782			0.595238	-0.956938	0.727273		0		-0.946372	-0.23116	0.193892						-0.141643		-0.490824							-3.5739		-4.80769	1.63375			-3.4296		0	-0.105301	1.49517	0.720268	-1.62545
1999-12-01		0		-0.694981		0	-0.190114	0		-1.53417	1.93169			0	0	-0.649819		-0.0720461		0	1.66821	0.181422						4.60993		0.490824							1.27126		-1.0101	-0.239923			2.11838		0	-1.15974	-1.27226	0.024946	6.25769
1999-12-02		0.563798		0.699844		-1.3986	0.126989	1.81452		2.83286	0.0823949			0.35503	1.20773	-1.16279		0.216294		-0.955414	3.32726	2.93372						-4.0678		-0.490824							0.51273		0	0.26455			-3.53874		-0.735294	0	0.0474769	0.249397	7.36146
1999-12-03		0		-0.46332		-0.886525	0.190235	2.73267		4.82094	0.823271			0.235849	-0.477327	1.76471		-0.719424		1.92926	5.42567	-1.39573						2.12014		1.94901							0.580475		1.73469	-1.0794			-1.01202		0.740741	3.94668	2.0202	3.55751	9.39908
1999-12-06		0		-2.48254		1.25224	0	0.0385505		0	-1.87806			0	0	0		0		0	0.041841	1.27275						0		0							-1.03183		-3.20963	0.581959			-1.27796		0	0	-0.465147	4.31614	-0.549296
1999-12-07		-0.560637		0.596659		-0.353357	-0.443041	-0.423892		1.57687	-0.527046			0	-0.239808	1.15607		-0.0724638		0	-1.79841	-0.822175						-2.42215		-1.94901							1.11327		-0.518135	-2.53134			-1.16505		0	-1.2314	-1.27512	1.43548	-0.73644
1999-12-08		0		0.632661		0	0	0		0	-1.70106			0	0	0		0		0	-2.47019	1.72904						0		0							-0.821391		-0.520833	-1.87979			-5.04257		0	0	0.0811469	-0.862721	-3.52404
1999-12-09		-0.296736		-1.49312		-0.35461	1.08074	1.00619		3.49288	1.78723			0	2.40385	1.42857		-2.82814		-0.946372	-3.58079	-1.81607						-2.12766		0							-0.176211		1.15183	3.10058			2		0	-2.57146	-1.99324	0.19084	1.64153
1999-12-10		0		3.15118		-0.533808	-0.628927	-0.191571		1.45	-0.250836			-0.647059	0.704225	-0.985915		0.746269		-0.955414	0.860507	0.189708						2.17391		1.4653							0.617829		-0.10352	-0.586797			3.44828		0	2.63933	0.716994	-0.830476	-3.47738
1999-12-13		-0.595238		0.889404		-1.9678	-0.316461	1.61228		1.52785	-1.25733			-0.651273	0.4662	0.497866		1.48148		0	1.2573	-0.674556						0.35461		0.483702							-1.05263		2.07254	-0.418101			0.915033		0	2.59738	2.92286	0.69914	-0.135665
1999-12-14		-0.898204		-0.728248		-1.45985	0.190476	-0.755572		0.291262	1.24505			0.11919	-1.39211	0.0707714		-0.0729927		0	1.28603	-0.631479						-1.06007		-0.969755							0.230496		-1.21827	0.444554			-0.712435		0	0.506345	-0.66507	-2.25071	0.890566
1999-12-15		-0.60423		-1.00386		0.37037	-0.12674	2.43624		-1.69409	0.503074			0.119048	-1.17647	-0.848656		-1.24178		2.89389	-1.48862	-0.551559						5.71429		0.486053							-0.229966		-1.13052	-0.467175			-0.717547		0	-0.251897	0.964114	1.87324	-3.09695
1999-12-16		0.303951		-1.05304		-0.922509	-0.697968	-1.33779		-1.03397	-0.444939			0.178359	0.238095	-0.285307		3.5503		5	1.11111	1.10924						-0.337838		-0.486053							0.70922		-0.2079	-0.889328			-4.66491		0	0.252533	0.961538	0.260496	-0.602131
1999-12-17		-0.151515		1.22192		0.18622	0.319487	0.753296		2.23881	-1.34078			0.296736	0	0.786838		0		1.19048	-1.67033	-0.143096						1.69492		0.486053							-0.334507		0	0			-0.068918		0	2.01511	-1.4844	-0.106985	-0.341721
1999-12-20		0.151745		-1.0514		-0.557621	0.509552	-0.224299		1.45985	-0.934315			0	0.23753	-0.354862		-2.57143		-1.17647	-0.178811	0.704562						-1.33333		0							0.688924		1.04167	0.623131			1.58621		1.22549	1.23454	-1.14674	0.152999	6.65524
1999-12-21		0		6.37544		0.934579	0.760457	-0.93668		14.988	3.80109			0	-0.236967	-0.213675		1.17302		1.19048	-0.761308	1.60085						-2.02703		-0.97448							0.280702		-2.06186	-3.12113			-0.0678887		0.484262	-0.853654	-0.472112	-0.710357	7.21906
1999-12-22		-0.606061		1.29486		0.37037	-0.754718	1.17247		14.9114	1.73458			0	0.23753	0		-1.88406		0	1.48917	2.08917						2.75862		0							1.90693		0	-0.588085			1.01902		1.44578	0.123005	-0.969032	0.507731	3.78901
1999-12-23		3.35366		-1.4244		0	0.126747	1.68224		-0.362976	0.920162			0.591716	0.947867	0.356888		3.39734		0	11.8719	0.388705						0.671141		0							2.57511		0.210526	1.02881			1.81574		0	-0.491384	-0.478993	0.43628	1.94353
1999-12-24		0		0		0	0	0		0	0			0	0	0		0		0	0	0						0		0							0.251046		-0.735294	0			-2.04756		0	0	0	0	0
1999-12-27		1.76991		-3.55687		0.369004	-0.316461	-0.294118		-6.102	6.67739			0.705882	-1.40845	-0.426743		0.857143		0	9.22099	-2.08405						0		-0.490824							-0.584307		0	-1.01833			0		0	0	1.23762	0.685871	0.270514
1999-12-28		1.44928		-0.998847		-0.183824	0.317465	-0.442478		-6.67313	-1.7094			1.63551	0.714286	-0.571429		0.92068		0	1.34643	0.511747						0		0.490824							-0.436608		0	6.79012			0		0	-0.271601	-0.699538	1.01423	-3.68705
1999-12-29		-0.942857		1.90144		-0.184162	0.316454	1.2963		5.27957	-0.971867			1.14943	-0.70922	0.646552		1.05263		1.76471	-4.05745	-0.983569						3.33333		-0.490824							-0.13493		0	-1.39692			0		0	0.0247465	9.67102	-0.179829	-1.64066
1999-12-30		0.951832		-0.53313		1.66052	-0.567824	2.01097		-0.987167	-0.154959			1.70455	0.714286	0.927909		4.16667		4.04624	0.486527	3.51759						3.22581		1.94901							1.2329		-0.529101	-1.61212			1.57377		0	0.247533	-0.261927	0.848221	4.74641
1999-12-31		0		0		0	0	0		0	0			0	0	0		0		0	0	0						0		0							0		0	0			0		0	0	0	0	0
2000-01-03		0.571429		-0.0765697		-0.544465	0.761422	-1.14695		-1.29611	-2.48319			4.02235	-0.945626	0.282885		-0.733333		-1.11111	1.82495	0.485437						-1.25		0							0.35035		0	-3.00397			0		0	1.23454	-1.15676	-0.327503	6.04609
2000-01-04		-0.568182		-0.996169		-2.0073	-0.755668	-4.09717		-4.54545	3.44828		-2.75676	-0.161117	-3.10263	-2.60931		-5.91001	-2.78552	0	-3.62107	-2.35929	-3.30477	-1.29511			-0.26218	-3.48101		0.481373					0.215983		-2.74314		-1.06383	-2.0988	-1.40562		0		0	0	-4.76974	-2.22538	9.48602
2000-01-05	0	0		-0.193498	-2.39521	-2.04842	0.571066	-3.36484		-1.5873	-0.025641		-2.16787	-3.22754	-1.72414	-2.24475		5.13919	0.286533	-5.61798	-2.8463	-0.391209	-3.79747	2.2293			-1.55531	0.983607		-3.41931		-3.70821	-0.201005		0	-3.42651	-0.854701		-0.537634	-0.20915	-0.882553		-0.137741		0	-2.43901	-0.577919	-0.420072	-3.63515
2000-01-06	0	0		1.70609	-3.74233	2.28137	0	4.81221		0	-0.384714		-3.40909	0	1.75439	0		0	1.14286	0	2.07031	-1.81356	0	2.80374			0	0		0		-3.28283	-0.302115		0	-2.42764	-0.689655		2.27027	-2.12209	-3.83562		-3.31034		0	0	-1.11579	0.859027	-3.5177
2000-01-07	0	-1.14286		1.5631	-2.23072	0.185874	-0.820185	1.34378		-0.516129	-0.283213		1.23529	1.16732	1.97044	1.25926		-0.203666	3.24859	-2.38095	4.78377	3.02353	0	3.0303			4.58389	-0.974026		4.84969		0.78329	0		0	1.91388	1.96181		-0.105708	2.30193	0		-3.49501		0	1.25001	5.37838	0.78327	2.1468
2000-01-10	0	0		2.59009	1.36897	2.41187	0.381673	0.110497		1.59965	-2.91763		0.639163	1.97802	-0.724638	-1.60936		0.340136	-0.218878	-2.43902	-3.43316	1.66724	0.657895	-2.57647			1.23404	0		0		0.453368	0.30303		0	4.69484	0.11919		5.82011	-1.72684	0		2.80857		0	0.617272	-1.70557	0.664001	-5.07221
2000-01-11	0	0		0.182949	-2.76527	0.181159	0	3.01692		7.76596	-2.28723		-3.69515	1.2931	2.91971	-2.00743		-1.83051	-0.603236	0	-1.32375	0	-0.130719	0.350199			-1.55528	-2.95082		-1.91174		-3.15925	-0.60423		0	-1.52466	-1.19048		1.5	0.479233	1.06838		-4.52912		0	0.245407	-0.730594	0.794543	8.50959
2000-01-12	0	-1.7341		3.21402	3.50529	5.78662	-0.12674	-1.60714		2.66535	-1.06151		0.959233	-0.106383	-1.18203	-1.13809		-3.24586	0.827586	-1.875	14.565	1.07829	-1.17801	-3.00842			-0.213493	-3.37838		0		1.86418	0.101317		0	-1.27505	-3.11532		-0.985222	-0.768415	-0.211416		0.753012		0	0.367177	-0.328558	1.3609	4.1149
2000-01-13	0	0		4.84784	-1.21406	0.854701	0.126901	1.5971		13.4615	-0.0550206		-0.23753	-0.425985	-0.239234	-2.45587		1.64168	-1.23119	-0.509554	-5.8548	5.80064	0.662252	3.66005			0.256739	1.3986		0		-0.588235	0		-0.431034	-1.56827	-1.08367		-0.497512	-1.1749	0.0706215		0.0747384		0	-0.609744	5.80828	4.64417	-3.97416
2000-01-14	0	1.76471		0	0.258732	-1.01695	0	3.67989		5.08475	3.55078		1.78571	0.534759	5.51559	1.96696		0	0.831025	0	-1.63468	4.23275	0	0.658288			0.725566	-3.44828		0		-0.0657462	0		0	-0.843486	2.37069		-2	1.43205	-1.90543		0.448096		-0.472813	0.588957	-4.44888	-1.81589	-0.66127
2000-01-17	4.7619	-2.16763		-0.641242	-4.64516	0	0	0		8.79032	-1.54173		-0.877193	0.0531915	0	-0.925926		-2.38764	0.549451	-0.768246	-2.60116	-2.09593	0	2.65161			-0.317797	-3.57143		0		-0.460526	2.42915		0	1.51229	-0.701754		0.510204	-3.27651	0.647482		-0.446097		-1.90024	-1.1954	-0.991197	1.93516	0.103294
2000-01-18	0	-1.03397		-1.69837	-3.31529	1.0274	-0.506969	0		9.41438	-2.5378		-2.65487	1.0101	0	-2.1028		-0.57554	-0.628415	-1.09677	-4.08012	-0.5352	-0.394737	-1.48268			-0.743889	0		0.481373		-1.45406	3.26087		0	-3.8175	-1.06007		1.01523	-1.73506	-0.142959		-4.10754		0	-2.71607	-0.289798	-1.82137	-3.37079
2000-01-19	0	0		0.794748	-2.6592	-1.18644	0.573249	-0.930393		-11.6531	-1.10803		2.24242	1.05263	-7.27273	-0.159109		0	1.31977	-2.15264	8.04331	2.2351	-2.11361	-0.293945			-3.21199	-1.48148		-0.481373		-2.8169	0.478469		0	-0.871249	0.428571		-4.0201	-2.99888	0		-3.89408		0	1.14214	-1.80989	0.413842	-3.14428
2000-01-20	4.54545	-1.49254		-0.445663	-3.37886	-0.686106	0	-1.53043		-1.91718	0.560224		-2.60818	2.08333	0.980392	-0.159363		0	-2.30665	0.133333	-2.21904	-0.576923	-1.07962	-0.766509			-3.07522	6.01504		-0.969755		-4.48585	0.285714		0	-3.51562	-1.63585		-1.88482	1.15574	-2.64853		-0.729335		-1.21065	0.125475	0.686176	-1.57038	1.5558
2000-01-21	0	-0.606061		0.72314	7.06845	-0.518135	0.0633336	0.247262		4.92572	-0.501393		-1.88679	2.04082	-0.485437	-2.07502		-0.144718	0.0277778	-0.133156	-0.622255	1.78153	0.545703	-1.9489			-2.28258	0		3.82384		4.47977	0.474834		0	-0.101215	-0.668836		-0.213447	3.45616	-3.67647		4.4898		0	-0.501237	0.120265	3.28472	3.35344
2000-01-24	0	0.304878		-0.444444	-0.277971	0.694444	-0.253167	-0.0352361		0.149031	-1.42777		0.868486	-48.3	-0.97561	0.488998		1.08696	-1.69397	0	-3.24125	1.95039	0.814111	-2.31487			3.43378	0		-2.85408		-0.829876	3.96975		0.4329	2.83688	-3.09372		0.534759	-2.31916	0		1.25		-10.2941	-0.629743	-0.920921	-0.356469	-3.1746
2000-01-25	0	-0.911854		-1.44231	-3.90244	0.862069	0.824876	-1.83292		-0.223214	-0.596421		-1.53752	6.38298	-1.47783	2.18978		-0.430108	-4.37853	0.666667	-1.10392	-5.94526	-0.403769	-2.72953			-2.61969	0		1.91174		-1.67364	0.636364		0	-0.394089	-0.713615		-3.61702	-1.86546	-0.763359		-4.16667		-2.45902	0	-0.0269415	-1.23457	-0.445998
2000-01-26	0	-0.306748		1.35889	7.39666	0.854701	-0.503466	0.64632		2.75913	-2.02857		-0.312305	0	0.25	3.09524		-2.59179	-0.856721	1.98675	-0.577367	-3.09795	-0.675676	1.35204			3.54824	0		-0.474521		2.12766	-0.451671		-0.215517	3.36301	0.056743		-2.86976	2.44816	0		4.1868		0	0.633734	-1.46871	-0.340909	-4.45575
2000-01-27	0	0		-5.25954	6.21202	-0.338983	0.506014	-1.17731		-2.03193	-1.28317		1.19048	-6.36364	-0.498753	3.9261		0	-0.178784	0	-0.348432	-0.215285	1.36054	-0.327209			-1.00784	0		6.8917		3.95833	0		0	-0.76555	1.26654		-0.227273	-3.54231	1.07692		4.17311		-2.80112	-1.76325	-0.280342	-0.947834	-1.27994
2000-01-28	0	-1.53846		3.99129	-4.13223	-1.36054	-0.503466	-1.80505		0.444444	-0.177253		2.72446	-0.970874	-0.250627	-0.37037		2.73466	-1.9403	-1.94805	-1.82595	-0.604099	-0.671141	-0.833333			-2.1267	-0.70922		1.7603		-1.87041	-2.17786		0.215983	-0.771456	-0.336009		-1.48064	-1.74876	-1.06545		-4.59941		-1.72911	-0.128176	0.137137	0.820203	-2.54172
2000-01-31	0	0		0.662945	-0.862069	-1.2069	0	-0.404412		-7.07965	-0.591891		-2.04943	-5.88235	-0.753769	-1.48699		0	-1.82648	0	-2.13692	-0.683742	-2.56757	-1.96078			-3.92973	0		4.68691		-1.49762	-0.463822		0.215517	-0.971817	-3.35269		0	-2.25452	0		-3.18818		-1.75953	-2.43903	-2.05423	-0.849211	-5.2687
2000-02-01	0	0		-0.103986	-1.2709	0	0	0.221484		-1.74603	2.53052		0.553846	2.08333	-0.506329	1.35849		0	1.55039	0	8.69389	9.76942	0.970874	2.46753			-1.46776	-1.42857		-0.41712		-0.760194	-0.465983		0.215054	0.196271	0.678295		-1.15607	-0.30349	0		-1.1245		-2.98507	2.36843	2.06935	-1.27393	11.04
2000-02-02	0	-0.3125		0.0693963	-1.62602	-0.34904	0.126507	0.552486		4.20032	-0.493612		-1.59119	2.04082	1.27226	-0.297841		-2.8777	0.458015	0	0.0744048	-2.27974	1.0989	4.42332			-0.2442	0		-4.26979		-0.626741	0		0	2.9383	0.153994		-3.04094	3.65297	1.38462		1.46223		-3.07692	0.771199	0.547945	0.780054	-2.49186
2000-02-03	-8.69565	-0.31348		-1.0749	-0.0688705	0	0	2.01465		5.34884	-1.28392		-0.310945	0	1.00503	0.821509		0.740741	0.303951	0	-1.41264	2.74042	0.679348	0.776793			2.81518	-1.44928		3.85092		2.87316	-0.187266		0	-1.61751	4.36287		-1.08565	1.17474	0.151745		0.320256		-1.26984	2.42348	1.03542	0.636574	-2.04186
2000-02-04	0	0.628931		-0.665966	-4.41075	-0.525394	0.442194	1.18492		-1.98675	-1.00503		-0.249532	-1	0	-1.48148		-0.0735294	0.242424	0	-1.88537	-0.991572	-0.134953	-0.15657			-1.30952	-1.47059		-3.41564		-5.04087	0		0.214592	-3.48162	0.239411		0.609756	-0.406386	0		-2.63368		-1.92926	0	-1.44957	-0.409718	-2.5957
2000-02-07	0	-0.46875		0.741002	2.16294	-0.528169	0.628934	-0.425834		-4.5045	-1.19439		-2.81426	-1.0101	0	-1.8797		-2.86976	-2.35792	0	-0.076864	-0.901352	-0.675676	-0.844391			2.53317	0		0		0.35868	-0.0938086		0.428266	1.30261	0.238839		0	-4.02215	0.909091		1.22951		-4.2623	0.622652	-1.54614	-1.57344	-2.74563
2000-02-08	0	0.43956		-1.40105	1.97601	-0.353982	0.937501	-0.213828		6.68239	-0.51375		0.19305	0.408163	-0.497512	3.83142		0.454545	-2.47678	0	-0.423077	-1.4957	0.408163	0.729927			6.23529	6.34328		3.41564		2.43031	0		0	2.37389	0.34824		-0.606061	0.24294	-0.750751		2.83401		-9.24658	0.742566	-1.32027	-1.09262	3.45973
2000-02-09	0	0.0312598		-0.888099	-2.56055	-0.17762	0.185759	0.714286		1.25276	-0.759417		-2.6975	0.406504	1	-2.43542		0.301659	2.22222	0.331126	-0.0772499	-0.47194	0.271003	0.603865			4.0753	0		-2.12107		-0.418702	0		-0.21322	18.0676	0.420091		-1.21951	2.30233	-1.43722		1.49606		-8.30189	0.687976	-0.943596	-0.237248	4.61477
2000-02-10	0	-0.9375		2.22222	6.32102	0.177936	0	-0.531915		-0.291121	5.6933		-0.264026	-0.910931	-0.990099	-1.51286		-0.75188	9.78261	0	2.55122	2.24719	-1.35135	2.58103			-0.0212811	-5.26316		-1.72985		-1.40154	0		0.213675	-3.43699	-3.78319		-1.85185	7.58069	-0.230238		6.51668		15.6379	-0.439246	2.37435	-2.68282	2.8513
2000-02-11	0	-0.630915		-1.50771	-1.73681	0	-1.11249	0.499109		0.729927	-2.14306		3.70615	-0.919305	-0.5	7.68049		2.27273	4.10184	0	-1.88466	1.93568	-1.36986	0.351083			-5.83227	0.740741		0.868667		-2.77186	0		0	-2.20339	-4.25331		-0.628931	1.78915	0.538462		-8.81282		0.711744	0.49018	0.916603	0.397098	0.895077
2000-02-14	0	0.634921		-2.02919	-2.58328	-0.35524	0.312498	0.0354736		-4.34783	-2.42675		-0.446713	-5.15464	-1.00503	11.6262		-4.14815	1.63043	0	-3.8033	-3.01652	-0.694444	-1.34111			-0.497288	-2.94118		0		0.950292	0		0	-4.2461	-1.1846		-1.26582	-6.54408	1.60673		-4.07348		1.76678	0.121955	-3.062	-2.25907	-6.48103
2000-02-15	0	-0.946372		-1.38081	0.348918	0.178253	1.0592	-0.35461		-3.48485	-2.60843		-0.641026	-2.17391	1.01523	-2.55591		0.309119	-2.62032	-0.990099	0.599042	-0.163165	2.0979	-4.25532			-1.52204	6.06061		0		2.5344	-2.34742		0.21322	4.70588	5.61439		-0.641026	-0.289352	2.71084		-6.16153		1.73611	1.58345	-0.503975	0.326848	-1.81818
2000-02-16	0	-0.318471		0.405306	7.64951	-0.533808	3.26756	-0.462633		-2.66876	2.55372		2.32258	0.444444	-1.00503	0.393443		0	1.31796	0	-0.198491	1.61389	1.64384	0.469136			2.30681	-3.57143		-0.43339		6.00282	-0.961538		0	8.12446	1.68369		-0.645161	3.36622	-2.05279		5.85626		0.341297	1.05514	0.0428052	0.449891	4.73698
2000-02-17	0	0		-0.880734	3.16537	-0.536673	-2.98507	0.357526		4.59677	0.668084		6.17907	2.43363	0	0		0	7.72358	0	0.994431	-0.301568	-0.269542	-1.20423			-0.789177	3.7037		2.14841		0.333111	-1.45631		-0.212766	-4.63629	1.41395		-3.8961	-1.85289	0.299401		-0.335289		0	3.82062	-0.0285246	-0.772201	-3.57463
2000-02-18	0	-0.159744		-1.25879	3.19349	-0.179856	2.76923	-0.855005		2.54433	-0.784314		-1.0095	1.61987	-0.253807	0.130634		2.85054	-0.503145	-2	0.669555	-0.393224	0	0.186567			0.909091	-3.57143		1.26723		-4.71448	0		-0.21322	-5.2808	0.678775		-1.35135	2.31693	-2.23881		0.0841043		3.40136	0.0914137	0.399458	-2	-1.64762
2000-02-21	0	-1.12		0.787402	-4.55097	-0.900901	0.239523	-1.18577		0.977444	1.18577		-2.27954	0.10627	-1.01781	-0.587084		-4.49438	-2.09861	2.04082	-2.19092	2.05486	0	5.79764			-3.15315	6.66667		0		-1.88153	0		-0.213675	-1.50442	-2.51458		0.958904	-0.950517	1.0687		-2.43697		0.657895	-1.80405	0.582593	2.68403	0.0675493
2000-02-22	0	0		-0.818452	-6.16656	-1.09091	1.19474	-0.727273		1.04244	3.30529		-1.65746	0.955414	-0.514139	-1.37795		5.09804	-1.8595	0	1.64	-1.84487	-0.540541	4.29477			-1.62791	-2.77778		-2.98225		-3.19602	0		0.214133	-0.449236	-0.747664		3.12076	-4.43127	1.20846		-5.16796		6.86275	0.232535	-1.05248	-1.19094	6.46686
2000-02-23	0	-2.42718		-2.43811	0.271003	0.183824	-2.30224	1.02564		4.34783	-0.8726		2.43446	1.78759	0.775194	2.72788		-0.820896	2.76316	-0.666667	15.8205	-1.9806	2.17391	0.360036			1.65485	0		2.98225		3.52164	0		0	2.70758	1.2806		5.26316	1.91967	-0.298507		-0.454133		0.917431	-2.08814	-0.485437	-1.33834	0.481867
2000-02-24	0	2.81924		0.653595	-1.14865	-0.733945	-3.26284	-0.797679		-1.90678	-3.66784		1.40158	1.23967	-0.769231	1.48964		-4.06321	-0.896287	-0.671141	6.38804	2.08247	-1.59574	-1.90583			0.465116	-3.57143		-1.69324		1.77179	-0.197044		0	-0.26362	-0.985496		1.25	-2.23124	-0.0748503		-1.64234		0.909091	-0.473949	0.911047	1.39616	-3.23069
2000-02-25	0	-2.58065		5.46218	-2.05058	0.184843	0	0.328947		0.863931	3.07645		-1.08173	-1.02041	0.775194	0.191449		5.88235	0.413437	-1.95946	-1.30949	-0.807918	-2.16216	2.03429			-0.925926	0		1.69324		0.696379	-0.789733		0	-0.528634	-0.469484		-2.46914	5.21636	0.374532		-3.71058		0	1.19048	-0.554489	-0.531998	-1.63015
2000-02-28	0	-0.165563		2.86128	-0.628053	0.184502	-0.0624633	-0.728597		-6.56674	-2.36407		-1.33657	-3.09278	1.02564	-2.2293		-3.18519	-1.95574	2.34321	2.36246	-0.386887	-1.9337	-1.5345			-2.35981	0		-2.12107		-0.414938	0		0	-0.620018	1.88679		0.632911	-0.901408	-0.671642		3.9499		0	-2.58823	1.68704	-0.322479	-0.888241
2000-02-29	0	-0.79602		7.57042	7.16292	0	3.125	-1.02752		0.152788	5.81114		0.985222	0	-2.03046	-1.62866		0.382555	-1.49606	0	3.00348	-0.153312	3.80282	0.102377			4.09189	-6.96296		1.70044		2.43056	0		0	0.534759	-2.74074		1.50943	8.30017	-1.87829		8.06302		3.003	0.821232	-0.688928	0.686499	2.67523
2000-03-01	-9.52381	-0.167168		-2.45499	-3.27654	-0.368324	-2.72727	-1.37189		-1.98322	4.97712		2.19512	1.06383	-1.5544	0.993377		2.13415	-1.51878	-0.3367	-1.25844	0.276384	4.47761	-2.28409			1.14943	3.50318		-1.27261		-2.44068	0		0.42735	5.14184	-0.0380807		-0.86741	0.367454	0.918836		-2.65866		0	-0.335402	0.474269	2.85266	3.37415
2000-03-02	0	-3.5499		2.68456	-0.474255	0.184843	0.0623076	-0.37594		-0.077821	6.97548		-1.13365	1.05263	-0.263158	-0.393443		-0.447761	2.13745	-1.95946	1.95835	0.112291	-0.25974	2.27933			-2.04545	5.38462		2.11211		-1.59833	0		0	0.421585	-0.971429		0	5.02092	0		1.14537		0	0	1.83176	7.71106	1.12161
2000-03-03	0	0		-1.60131	2.79101	0.184502	-0.0622688	0		-2.02492	-4.61029		4.16415	-1.04167	0.791557	0.394997		-2.17391	0.13245	0	3.23171	0.418069	0.911458	-1.06879			-0.232019	0		-1.2619		-0.353107	0		0	5.03778	-2.38507		-0.625	1.07072	-1.36571		-1.48084		1.16618	1.56249	5.45178	0.643746	0.52343
2000-03-06	0	1.73611		6.44304	0.264901	0	1.93147	-0.943396		-1.35135	3.95194		4.05562	-1.05263	-1.04712	0.262295		0	-1.93122	0	1.6834	-1.4013	1.93548	-0.103436			-2.32558	-5.10949		0.843035		-2.40964	0		0	6.55476	-1.04433		0.251572	15.5457	0		-2.82935		0	-0.591704	-0.728251	0.168693	2.67791
2000-03-07	0	0		-5.42902	0.0660502	0	-0.855744	0		4.75423	-8.39969		0.501114	-2.12766	0	-0.0654022		0	9.22579	1.99862	-3.57247	0.61792	1.77215	9.18086			-1.54762	3.84615		0.418867		0	0		0.212766	0.900225	4.57985		0.376412	-8.4435	1.53846		-2.2748		0	-0.119051	-1.21605	-0.813978	-4.87805
2000-03-08	0	1.02389		4.12405	-0.462046	-1.4733	-0.493223	-4.7619		1.07692	0.0560852		-2.49307	0	-4.2328	0.78534		-0.306513	3.72932	-0.337838	-1.77711	0.13306	1.36816	-2.26554			1.06409	-1.11111		17.5864		2.03341	0		0	-1.71004	-1.75171		0	2.04937	-1.51515		-0.744879		0	0	-0.388038	-0.417404	-2.43717
2000-03-09	0	1.01351		-1.67934	-1.92308	-0.934579	-0.557621	0.76		-2.58752	0.224215		-3.35227	0	-1.65746	-0.454545		2.15219	4.78571	-1.62712	-1.56394	-0.705305	-1.22699	-12.8733			-0.693946	0.374532		-6.1449		0.355872	0		0	2.49622	-2.05426		-0.875	-0.136924	0.769231		-3.00188		0	-3.19427	0.0268655	0.895141	-2.64117
2000-03-10	0	0		-2.44924	0.608519	1.50943	-0.249217	4.36681		-3.125	-1.64989		0.0587889	0	3.93258	-1.95695		-1.88111	-0.136333	0	-3.05296	-0.0308833	3.10559	-7.49907			6	-0.746269		-8.15228		0.567376	0		0	2.06642	-0.633162		-1.00883	-3.70201	0.381679		6.67311		0	3.17654	-1.28248	-2.52781	-1.21609
2000-03-13	7.89474	-0.301003		-1.98216	-0.201613	-0.557621	-0.0624633	-0.228224		-0.806452	-2.9855		-1.99765	-2.17391	0	-1.86294		-0.306748	-5.46075	3.37698	-4.59512	-0.669344	-1.20482	-2.67559			-3.38713	0		4.353		-2.32722	0		0	4.04917	-2.13063		0	-6.76317	-0.380228		-0.906618		0	-2.38662	-1.70725	-2.70173	1.43398
2000-03-14	-2.43902	-1.03992		-0.269633	-0.673401	0.373832	0.5625	0.0381243		3.41463	0.205158		0.119904	-2.77778	-0.540541	0.20339		-0.384615	2.93622	0	3.03132	0.176239	-2.43902	0.28866			2.98824	0		0.771492		-0.361011	0		0	3.68311	-1.30214		-3.18471	2.44337	3.51145		2.92772		-2.01729	2.07824	0.0415196	1.18791	0.613497
2000-03-15	0	0.847458		-2.1291	1.01695	2.23464	-0.559354	-2.05793		0	-0.116993		0.718563	0.571429	0	-1.69147		2.3166	0.303951	0	7.87839	-0.238021	-0.625	-1.02796			-1.27942	3.7594		-0.385002		1.5942	0		-0.212314	-4.69169	1.38116		-2.63158	-1.6646	1.03245		-1.95556		-0.588235	-1.89223	-0.747043	-2.54604	-3.79109
2000-03-16	0	0.504202		1.83011	9.19463	1.27505	0	-0.194553		-0.471698	2.54758		1.9025	2.27273	1.08696	5.09291		0	0.2331	0	-3.9697	0.435685	1.25786	1.30176			4.39713	-2.02899		-2.73733		4.06562	0		0.212766	-4.07876	5.73404		7.43243	4.32036	0.729927		12.602		0	2.41699	0.564499	-0.120464	4.27115
2000-03-17	0	-1.00334		0.813835	-7.62139	0.539568	0.0625024	0.584795		-0.868878	-1.94175		-0.816803	2	0.537634	0.589391		-2.11321	-0.139535	-3.26667	0.568003	1.1981	0.621118	1.84552			-3.01485	2.07101		0.395665		0.616861	0		0.212314	-0.439883	1.88462		0	-6.17583	5.7971		-3.22061		0	0.595967	0.12474	0.165837	-2.20666
2000-03-20	0	1.01351		-1.44635	1.06454	-0.357782	0	-0.387597		-1.67331	1.71811		-0.470588	-1.96078	-2.6738	-0.78125		1.00231	0.605496	-0.551344	-1.38061	-0.377628	0	-3.02013			2.24	-2.17391		3.87286		-0.0681199	0		0	1.25184	-1.09475		3.77358	-2.03924	0.616438		0		-8.28402	0.687176	-0.055371	1.36966	-2.29699
2000-03-21	0	0.100334		-1.19454	-1.44832	0.179533	-0.0624633	-1.28405		2.8363	-0.257658		-0.118203	0.888889	-0.274725	1.11549		-0.687023	1.55093	3.6036	-5.5043	-0.512243	-0.617284	-0.871972			-3.64409	2.22222		-4.66576		-0.477164	-0.298507		-0.211864	3.70909	4.25573		5.45455	1.23847	-1.97413		-0.166389		-2.25806	0.023554	-0.263158	-0.801782	2.14355
2000-03-22	0	-1.7708		-4.62867	3.13961	0.179211	0	-1.73433		-0.70922	0.688863		-0.295858	-1.10132	-1.37741	0.45425		-0.076864	0.980169	-1.53846	1.0101	-1.45196	-0.621118	0.307177			1.60093	0		2.74808		1.84932	0		-0.212314	0.420757	5.34505		2.29885	0.989068	-1.38889		0		-4.9505	-3.29413	0.513818	-0.696004	2.35581
2000-03-23	0	-0.680272		1.41253	1.23057	-0.894454	0	0.280786		4.04762	-0.285063		-0.890208	-4.45434	0.558659	-0.710594		0	-2.93454	1.90217	9.53333	0.731452	-1.25	-2.14365			3.44828	-2.89855		0		-0.268998	-0.698603		-0.212766	-1.53631	-0.973067		2.24719	0.103093	-1.40845		5.33333		0	1.21655	0.283227	-0.489864	2.67196
2000-03-24	0	0		4.53571	5.37428	1.08303	-0.0625024	-0.4		4.4241	0.51458		0	0	0.277778	-0.195185		1.53846	0	0	3.22581	-0.466805	-1.89873	3.15789			3.04636	2.53731		1.91768		4.18071	0		0	-0.212766	-0.350939		2.74725	1.59629	1.42857		5.22152		-0.694444	1.44232	1.39147	0.552863	-1.03066
2000-03-27	0	2.39726		-0.819952	1.39648	-0.357143	0.0625414	-0.803213		-0.584368	-0.0284414		1.25749	0	-0.277008	0.325945		-1.9697	0.348837	0	-1.65094	-0.0104221	-0.645161	-1.82019			0.128535	0		6.61424		-1.8123	2.01005		0	2.41649	-0.774784		-1.60428	-0.101368	-1.33803		-0.526316		-2.0979	0	1.2297	0.655269	-2.91591
2000-03-28	0	-2.34114		-0.172236	-1.73653	0.179211	0	-0.728745		0.220426	-0.56899		-0.650503	0	-0.833333	0.129955		1.1592	0.0695249	-0.0666667	-2.51799	0.437774	1.94805	1.82584			-3.72272	0		-1.43249		-0.988794	-0.295567		0.21322	0.763359	0.834073		-0.543478	-3.50076	4.21128		0.226757		0	0	-0.765101	-1.52649	0
2000-03-29	0	2.39726		-0.793651	1.88909	0.357782	1.4375	2.73246		4.54545	0.515021		-0.535714	0	12.605	-1.68722		-0.0763942	-1.9685	-3.26885	1.75277	0.435866	-2.16561	-1.17241			-2.88889	0		-7.09943		0.133156	0.0988142		0	-0.413223	0.105597		-0.546448	-2.15563	-0.410959		-2.63952		-1.78571	-0.473949	-0.0338158	0.37234	-0.603379
2000-03-30	0	0.334448		-0.521739	1.25598	0	-0.800982	-1.94522		-4.62833	-2.50498		0.0598444	-0.932401	-4.22886	-1.05611		0.152905	-5.38625	3.44828	-5.43971	-1.09527	2.99479	-2.00977			0.526316	0		1.15502		-3.25798	0.88845		0	-2.14385	-0.914205		0	-2.8748	3.16369		-2.01394		0.363636	-0.238103	-1.06894	3.09637	-2.06394
2000-03-31	0	0		-1.92308	-1.83107	0	0	1.21457		-3.08824	-0.817518		-1.31579	-1.17647	-3.63636	2.46831		1.0687	-1.37328	-0.666667	3.03611	1.30589	3.03413	-1.43854			2.43569	-1.74672		0		1.85567	1.07632		0	-6.85512	0.425834		4.3956	-0.691563	5.33333		4.66403		-0.724638	-0.715982	-2.54394	1.20429	-0.688705
2000-04-03	0	-1.33333		-1.28342	6.61853	-3.92157	-0.621121	0.6		-3.71775	-1.85458		1.51515	-1.19048	3.77358	0.260417		0	0.253165	0.671141	-5.27295	-2.15531	3.06748	6.89306			-2.33333	-0.37037		-2.32353		-5.53306	2.12972		-0.212766	0.227618	-0.0706714		1.05263	3.56546	-1.13924		3.47432		0.729927	0.961538	-0.73679	-0.43535	-2.6491
2000-04-04	0	1.28378		3.90033	3.16027	-2.04082	0	0.159046		-0.157604	6.92861		8.29851	-3.61446	1.03896	2.46753		0	0.555556	6.66667	1.27701	0.411046	4.16667	3.85291			-1.47895	0		0		0.285714	2.08531		0	-9.00833	6.98373		9.375	8.87574	0.640205		8.24818		0.362319	0	1.03916	-0.604868	1.09702
2000-04-05	0	-1.60107		-2.22454	-7.22101	-0.757576	0	0.198491		0.23678	0.645161		-2.86659	-0.5	-1.02828	-0.823828		0.830816	-1.55701	0	-1.22858	-1.7949	-4	4.15256			-1.84758	0	0.529101	3.84309		1.06838	0.742804		0	-1.99667	-0.0991572		-1.42857	-0.617589	-0.763359		-3.84356		0	0	0.307843	-2.82279	-4.70688
2000-04-06	0	0		-2.3818	-4.59906	-1.33588	1.5625	2.4168		1.10236	-2.53623		0.794552	0.502513	-2.85714	0.638978		-0.374532	0.204082	0	4.61538	1.27191	-1.19048	-3.13711			-0.588235	2.15613	0.526316	-0.756893		-0.140944	2.58065		0.21322	5.85739	-1.40612		-0.483092	-3.45513	0		-6.52174		0.722022	0	-0.774221	2.82933	-0.709849
2000-04-07	0	0		0.436999	0.123609	-0.193424	-0.30769	3.2882		2.41433	0.457535		-1.23874	2.5	-1.06952	0.825397		-1.42857	3.10591	0	-0.0625782	-0.0422164	-2.40964	0.774194			-0.213018	0	-1.04712	0.379163		-0.0705716	6.19946		0.425532	-2.40577	-0.687919		-0.970874	-1.21009	-3.84615		-2.17554		3.94265	0	0.934908	0.594321	-0.178731
2000-04-10	0	-3.38983		0.108774	4.44444	-0.775194	0.493825	0.749064		-1.59696	-0.825505		1.48233	1.21951	-1.35135	0.125945		0	-0.617284	-2.5	-3.19349	-0.960828	-0.617284	-1.66453			1.99241	0	-0.529101	0.37773		0.141243	0.253807		-0.211864	5.42317	0.608211		-3.43137	-1.27704	-0.0666667		2.9908		0.689655	-0.119051	-1.17	4.24508	-0.373023
2000-04-11	0	0.701754		0.434625	-0.827423	0.585937	-0.184275	-1.48699		-2.62751	-0.516648		2.07865	0.60241	-0.821918	-0.628931		0.0762777	-0.645963	-0.641026	-0.485123	0.159915	-3.35404	0.911458			0.465116	-6.11354	-2.65957	0.751207		-0.352609	0.253165		0.212314	-6.0795	0.0671704		-2.03046	5.30623	0.0667111		-1.04244		2.73973	0	-0.655345	-0.608732	-2.41126
2000-04-12	0	-0.696864		-0.793365	1.54946	0.38835	-1.2923	-1.88679		-1.90476	0.403924		-1.37589	0	0.552486	-1.26582		0.609756	1.25031	-3.22581	3.21742	4.75785	2.57069	0.322581			3.24074	1.55039	1.0929	0		0.566171	0		-0.211864	-2.24066	2.45008		1.03627	3.98596	-0.333333		1.3544		0	0.595967	-0.134771	4.80817	1.58072
2000-04-13	0	2.45614		-0.763359	-1.29108	0.193424	1.30922	-1.53846		2.75081	1.2931		2.67857	0	0.274725	1.15385		0	2.49444	0	-2.45592	-1.22942	0.250627	-0.900322			-0.224215	0	2.7027	-0.374898		-0.70373	1.43098		0.212314	1.01868	0.2457		0.512821	-1.15718	-1.87291		-0.890869		1	0.355431	0.625044	0.429876	-1.04245
2000-04-14	0	2.32877		-0.3663	0.416171	-1.1583	-1.53846	1.17188		-8.66142	-3.57447		-0.326087	-0.11976	-0.547945	-2.15463		-0.757576	1.20482	0	0.322789	-0.802387	-1.25	0.259572			0.898876	4.58015	-1.05263	0		-0.0708717	0.746888		0	-5.29412	-0.816993		-2.04082	-2.29268	-3.88548		-1.42322		0.660066	0.236135	-0.021176	0.561798	-1.37405
2000-04-17	-5	-3.78179		-0.735294	-4.4997	0.195312	-0.937501	-1.1583		-4.91379	-1.67696		-3.98037	-1.91847	-2.47934	-2.84974		1.14504	-3.69048	0	-3.9897	-3.45328	1.01266	-4.33657			0.77951	0	-0.265957	-3.05088		-1.63121	-3.8715		-0.211864	-8.96185	-2.68534		-2.08333	-3.12032	-0.70922		-4.48328		-3.60656	-1.41344	-0.656594	-4.36951	0
2000-04-18	0	4		0.37037	0.743955	0.194932	-0.189275	-0.664062		-4.07978	0.95751		0.170358	-2.20049	-0.847458	0.0666667		-1.81132	2.84302	0	0.268097	2.55639	0.877193	-0.67659			-0.110497	0	-1.33333	1.91768		1.58616	0.685518		0	2.92398	-0.744879		0	-1.31409	4.85714		-0.477327		2.04082	2.74793	0.504584	3.59552	1.74923
2000-04-19	0	0		0	0.861538	0.583658	0.948168	-0.511207		1.13422	-2.22288		-0.85034	0	-1.4245	0.5996		-0.845503	4.80769	0	2.60695	0.209468	-0.621118	0.20436			0.309735	0	0	0		0.709723	0.170213		0.212314	2.65152	-0.221729		-1.06383	1.59269	-0.953678		2.39808		0.333333	0.581384	-0.318201	0.228249	2.51027
2000-04-20	0	0		1.36531	-0.122026	0.193424	0	-0.395257		2.05607	1.78842		0.0571755	0	-0.867052	1.3245		2.63566	-3.44037	0	-0.390879	-0.0313545	0	-0.475867			-0.860168	0	2.7027	0		0.775194	0		0	3.41328	1.84615		1.07527	8.22411	-0.756534		3.27869		1.3289	1.7341	0.404341	0.468855	0.979519
2000-04-21	0	0		0	0	0	0	0		0	0		0	0	0	0		0	0	0	0	0	0	0			0	0	0	0		0	0		0	0	0		0	0	0		0		0	0	0	0	0
2000-04-24	0	0		0	0	0	0	0		0	0		0	0	0	0		0	0	0	0	0	0	0			0	0	0	0		0	0		0	0	0		0	0	0		0		0	0	0	0	0
2000-04-25	0	-2.67559		-0.43684	2.56567	0	-1.06449	0		-3.38828	1.3103		3.77143	0.5	0	-2.28758		-0.0755287	1.42518	0	-1.86396	0.365917	0.25	1.50273			2.42492	-2.91971	3.15789	-0.762666		0.41958	0		-0.211864	5.44157	1.24203		-1.59574	1.82854	-0.1386		5.06425		4.59016	-0.56817	0.324996	-0.986667	0.911229
2000-04-26	0	0		2.92505	1.48898	0	0.696201	0.396825		0.473934	-1.17578		0.0550661	0	-0.58309	-0.200669		-1.73847	-0.936768	0	0.699767	-0.239583	4.73815	-1.00942			-0.086881	0	-1.27551	0		-1.04457	0		0	6.76819	1.95623		-0.324324	-3.5681	3.81679		-3.45324		0	-0.571447	-0.464789	0.323189	0.495194
2000-04-27	0	0		-1.59858	-3.93192	-0.19305	-0.691387	0.592885		-3.77358	-1.42772		-1.65107	0	-0.293255	-0.670241		1.69231	-3.07329	0	1.12508	1.23212	-2.38095	-0.598232			-0.434783	0	0.775194	0.762666		-0.844476	0		0.0948542	-2.37718	-2.11382		-0.21692	0.798065	0.26738		-4.769		-0.31348	2.29886	0.452809	-0.590604	-2.88406
2000-04-28	-5.26316	0		0.938628	0.305437	-0.193424	0.189874	0.196464		2.2549	2.50453		-0.503637	0.373134	5.29412	1.21457		0	1.5122	0	1.73429	-0.206292	-0.609756	1.08056			-1.31004	0	1.02564	0		0.92264	0		-0.21322	4.62662	-0.299003		-1.08696	-1.77543	0		-1.72144		-2.51572	-0.224726	1.34526	1.12746	-1.76093
2000-05-01	0	0		0	0	0	0	0		0	0		0	0	0	0		0	0	0	0	0	0.613497	0			0	0	0	0		0	0		0	0	0.14995		0	0	0		0		0	0	0	0	0
2000-05-02	0	0.0343643		0.143062	-0.121803	0.193798	0	1.17647		4.79386	0.588755		1.1811	0	-0.27933	0.8		0	-0.576646	0	1.73689	0.847545	0.609756	0.879567			-0.486726	-3.00752	14.7208	0		0.492264	0		0	-1.47401	-1.43071		0.43956	0.024426	2		0		0	1.01352	-1.72354	0.0867882	-0.379766
2000-05-03	11.1111	-0.377877		-0.392857	0.609756	0.193424	-0.0631736	-1.55039		-2.01281	-0.263389		-0.500278	-0.123916	0.560224	-1.0582		-3.02572	-0.314161	-2.66667	-0.126462	-0.32797	-0.606061	-0.697518			-2.17875	0	10.6195	1.5081		-1.60952	0		-0.213675	-4.40945	1.4346		2.13348	-3.76068	1.30719		0.389408		-0.322581	-0.334459	-0.954671	-0.220117	-0.762428
2000-05-04	0	2.41379		0.394407	-0.727273	0.19305	-0.12642	-1.5748		2.89449	1.23239		0	-0.124069	1.67131	-2.00535		0.702028	0.630303	0	-0.696423	0.606684	0.609756	2.30987			-1.13636	5.81395	0	-1.5081		0.497866	0.169924		0.428266	-0.823723	-0.349418		-0.482057	-0.202994	0.903226		1.70675		-1.2945	0.671162	0.221334	-0.421151	1.33682
2000-05-05	0	-1.58249		-0.178571	-0.3663	0	0.316454	0		2.54083	-0.0869565		-0.27933	-0.124224	-0.821918	-0.682128		0	3.20405	0	3.50653	0.316844	-0.601212	0.34328			1.14943	-1.0989	-2.8	2.99379		0.212314	0.169635		-0.21322	-1.74419	-0.267156		2.96017	-1.70353	-0.895141		-2.59344		0	2.22221	1.61715	2.56445	-0.470053
2000-05-08	0	-0.410537		-0.679785	-2.81863	-0.385356	-0.315455	-0.4		-0.973451	-0.580215		0	-0.497512	1.10497	-1.8544		0	-1.02708	2.73973	-3.01817	-3.73917	-0.00487781	0.526316			3.40909	-1.48148	-1.23457	0.734651		-0.776836	0		0	0.338123	-1.4733		0.365917	0.646663	1.93548		-4.22866		0	4.34782	-1.89288	-1.30907	-1.234
2000-05-09	0	1.33975		0.108069	-1.19798	-0.193424	0.0632865	-0.240964		-1.78731	0.466881		0.560224	-1.25	0.819672	-0.769769		-0.0774593	-0.707547	-0.666667	0.349317	-0.243438	-0.609756	1.04712			1.75824	-1.8797	0	-1.47474		0.142349	-0.254022		-0.213675	1.60067	1.59728		1.04167	4.78026	-1.26582		-2.20769		0	-0.624993	-0.100043	-0.577	-0.447324
2000-05-10	0	-2.71186		1.83519	-1.65922	0	-0.0632465	0.0402576		-4.4586	0.0871333		1.83844	-2.78481	-1.89702	0.282087		-0.697674	-3.56295	0	1.29747	0.795756	4.90798	0.841969			1.51188	4.21456	-1.66667	1.47474		0.852878	0		0.214133	2.6534	1.43837		0	1.64337	1.15385		1.83946		0	-0.838574	0.357654	-0.613702	1.92129
2000-05-11	0	-1.56794		0.141343	-0.129786	-0.387597	0	2.37425		0	-0.69646		3.33698	1.04167	-0.276243	1.05485		-0.078064	2.21675	0	-0.593565	0.0842105	0.350877	2.36352			-1.61702	-5.14706	1.69492	-2.22035		0.98661	0.169779		0	-3.06947	0.461665		-2.5	-0.19305	1.39417		3.61248		0	0	-0.584462	-0.731593	-1.82426
2000-05-12	0	4		0.494001	2.33918	-0.194553	0	-0.0393082		3.61905	2.65926		1.74696	-0.128866	0.831025	-0.556715		0	-0.939759	0	1.66562	-0.241902	0.2331	-0.376459			-1.16782	0.775194	-0.833333	-1.12894		1.60502	1.01695		0	0	1.13245		0.449379	-2.56286	-1.25		-0.950872		0	0.845665	0.286779	-0.926302	0.681325
2000-05-15	-0.0727705	-1.46358		1.82584	-1.65079	-0.194932	0	-0.511207		-0.367647	-0.0569314		-0.104058	0	-1.64835	-0.489853		0	1.43517	0	-1.051	-0.875066	0.581395	0.0755763			-0.875274	-0.0769231	2.94118	4.07858		0.0686813	5.7047		0.42735	-0.416667	-0.227199		2.10526	-1.66253	-1.26582		2.4		0	-0.628924	-0.443237	-0.252508	-0.0922793
2000-05-16	0	0.138169		1.2069	0.968367	0.195312	0	0		-0.184502	4.35773		2.86458	0	0.558659	0.703235		1.48438	0.719424	0	1.65573	0	3.12139	3.58716			-0.662252	2.38645	0.204082	-0.729293		0.960879	3.4127		0.212766	1.33891	1.57775		2.06186	1.1355	0		4.0625		0	1.26581	-0.00718081	1.59414	4.61823
2000-05-17	0	0.0344947		-0.919932	-0.511509	0.389864	0	-0.395257		-2.95749	0.436681		-1.11392	0	-0.555556	0.907821		0	-1.78571	0	3.16533	0.744522	1.4574	0.121507			0.666667	0	1.83299	-0.366651		-2.17539	1.30468		0.424628	-0.990917	0.51241		-1.0101	0.923154	-0.25641		-0.45045		0	-0.624993	-0.129264	-1.09098	2.00118
2000-05-18	0	-1.89655		-0.756534	2.05656	0.194175	0	-0.238095		0.952381	0.380435		-1.5873	0.645161	0	0.346021		-1.84758	-0.630303	0	-1.99583	-0.253378	-0.773481	0.59466			0.441501	-2.63158	9.8	-3.36179		-0.0694927	0.0757576		0.211416	3.0859	0.382348		-1.02041	3.53523	1.47815		-0.904977		0	-0.104825	-0.309197	-0.762579	0.678015
2000-05-19	0	-0.527241		-1.55925	-0.881612	0.387597	0	0.43755		-3.77358	-1.05577		0.104058	0.384615	-0.837989	-1.93103		0.0784314	-2.46402	0	-3.61702	-0.391617	0	-2.15949			1.0989	2.7027	-5.28233	0		0.069541	0		0.421941	-7.60518	-0.65069		0	-3.6533	-1.20329		-1.90259		-0.327869	-1.8258	-0.461627	-3.95883	-3.3959
2000-05-22	0	-0.176678		-4.11827	3.04956	0.3861	0	-0.19802		-3.52941	-2.32558		-1.4553	-4.21456	-1.12676	-2.67229		1.5674	-2.72636	0	4.13119	0.786314	0.222717	-0.739827			-1.63043	0	-1.92308	-1.53119		0	2.34671		0.210084	-3.3275	0.335463		-4.12371	-1.56134	-1.28205		1.78433		-2.30263	-1.68876	-1.5942	-0.950136	2.26936
2000-05-23	0	2.30088		-0.146843	1.78792	0	0.949368	-0.992063		0.813008	0.0560224		0.0527426	1.33333	1.1396	2.45665		-2.00617	-2.15994	0	-3.08904	2.53031	3.88889	1.24224			-0.552486	0	0	4.52499		0.903405	0		0.209644	-1.99275	1.30552		-5.05376	1.56093	-0.649351		1.21951		-0.673401	-0.0434947	0.154639	0.331771	-0.739666
2000-05-24	-2.94118	0.346021		-1.83824	5.08783	0.961538	-0.94044	-0.200401		1.31048	-0.587906		-0.421719	0	1.12676	-0.141044		1.9685	2.49671	0.671141	-0.71875	-2.23136	2.13904	-0.797546			-0.866667	0	-1.96078	1.09996		0.0688705	0.961538		0	-1.01664	1.77589		0.792752	-0.223104	-4.5098		7.90663		2.0339	-1.02242	-0.573487	-0.711667	-1.13968
2000-05-25	-3.0303	-0.793103		1.1236	-1.21037	-0.190476	0	0.722892		-3.44279	5.63222		1.64108	0	-0.557103	4.23729		0	1.02564	0	-0.598048	0.883467	1.04712	-0.556586			0.515579	0	0	0		0	0.3663		-0.209205	6.16246	-1.94565		0	3.10559	2.94319		0.907188		1.3289	0.417607	0.207055	1.28149	1.22672
2000-05-26	0	-0.938478		-1.33333	-0.116686	-0.381679	-0.632914	-0.119617		-6.22424	-0.346574		-2.70833	0.526316	-1.12045	2.10027		0	-3.04569	-0.666667	-0.284991	0.0834028	-2.07254	-3.93035			-2.9884	-2.63158	2	1.8068		0.619408	-1.45985		0.628931	5.365	-0.314961		-1.46067	3.03614	-2.26064		0.55325		1.63934	-2.38564	-0.841266	-0.264494	0.846839
2000-05-29	0	0.385965		1.72673	0	0	0	0.399202		0.813187	2.11343		2.19486	0.26178	-0.283286	-1.858		0.23166	1.83246	0	0.127024	-0.90625	-1.5873	1.24288			0.114943	-0.30888	-1.96078	0		0	0		0.208333	0	2.05371		-0.570125	-0.561272	-0.680272		0		0	-1.70405	-1.36935	3.30419	0.622557
2000-05-30	0	0		0.553506	3.09579	0.574713	0.127393	-0.596421		2.8559	2.48887		0.104767	0	0.284091	0.473293		0.154083	1.92802	0	-0.856327	-0.315358	0	2.30179			1.0333	0	2	-4.01896		0.136799	-0.222222		0.4158	4.34057	-0.681115		-1.26147	0.42333	1.36986		0		0	-0.364963	-0.0150909	1.31132	0.230216
2000-05-31	0	0.664103		-0.0733945	-1.47309	0.380952	0	0.6		2.54345	-0.357873		1.25589	-0.78329	0	0.942127		0	-0.630517	0.0671141	-1.43954	0.0421807	0	3.3125			0	0	-1.96078	0		0.819672	0.148478		-0.207039	1.28	-0.0779302		-1.8583	-0.88993	0		-2.36008		0	0	0.603728	-0.205451	-0.416308
2000-06-01	0	0.868056		-0.771208	-0.115009	0.56926	0.254448	0.198807		2.31501	-0.718317		1.08527	0	5.38244	2.13333		-1.07692	1.77665	3.95708	1.97988	-0.611363	0	2.23835			0	-1.16189	2	4.73264		1.21951	0		0	1.89573	0		-0.35503	-0.44896	0		0		0	2.63278	-0.382567	0.487236	2.81101
2000-06-02	0	0		-0.148038	-1.78469	0.377358	0.25381	0.198413		7.07071	2.60982		0.920245	0	-1.6129	3.26371		-0.0777605	-1.12219	0	-0.827498	-0.201506	7.52688	2.24852			0	1.88088	5.09804	0.708621		1.67336	0		0.414938	1.39535	0		0.356295	-0.925706	0		0.138122		0	0.379228	0.798193	0.587311	2.35558
2000-06-05	0	-1.34251		2.00148	1.46542	0.18797	0	-0.514851		-0.849057	-0.579199		1.72239	1.31579	-1.91257	-1.07459		0	-1.51324	0	0.994865	0.159405	0	-0.381944			1.11364	-2.30769	8.20896	0		1.25082	0		0.206612	-0.152905	0.853659		0	1.05414	1.55405		-1.65517		-1.29032	2.22221	-0.0672344	-1.05235	0.136986
2000-06-06	0	1.18632		0.0363372	1.32871	0.187617	0	0.318471		0.0951475	0.177305		-1.04582	0.519481	0.278552	0.319489		-0.155642	0.56338	0	-2.12901	-0.339523	-3	0.499593			0.247247	3.85827	8.62069	0.352437		0.910273	0		0.206186	0.459418	0.0151149		6.62722	1.11427	-0.864937		4.13745		-0.326797	-0.869565	-0.156986	2.92301	-0.150479
2000-06-07	0	-0.0689655		0.653832	0.285063	0.187266	-0.189874	0		0	1.03666		0.956215	0.775194	-0.833333	-1.0828		0	0.0763942	-3.22581	0.38961	-0.17034	-1.03093	-0.346821			1.68161	0	0	-0.352437		-0.386598	0		0	-1.67683	0.483603		2.10877	0.656506	-0.671141		-1.95286		-0.327869	-0.219305	-1.34022	-0.0266667	1.49336
2000-06-08	0	0		2.05702	0.170551	0.186916	1.45846	-0.0793651		1.14068	-0.3003		-0.997009	0	1.68067	0.193175		-0.233827	-0.636132	0	-1.61708	-0.287939	1.5625	0.243619			1.10254	0	-9.52381	-1.06482		-0.388098	0.222387		0.411523	7.13178	-0.135359		1.08696	-2.30608	2.7027		-2.06044		0	0.659362	0.728542	0.0266738	0.107991
2000-06-09	0	-1.65631		-0.990099	-0.737798	0.373134	-1.25	0.0794281		0.56391	-0.476908		-0.302115	2.5641	1.92837	0.257069		-1.48438	0.640205	0	0.986193	-0.0855615	-0.512821	1.02997			1.30862	0	1.75439	0.711141		0.12987	0		0	-0.723589	-0.0150602		0.215054	-0.238436	-0.263158		-2.80505		-1.31579	-0.109174	-0.557523	1.03333	-0.498921
2000-06-12	0	0		-0.678571	-0.51458	0.371747	0	-0.198413		-0.560748	-0.958386		0	0	0.810811	-0.769231		0	-0.203562	0	1.85547	-0.149861	0	-0.801833			0	-0.15163	-1.72414	-0.711141		0	0		0	1.02041	0		1.39485	0.119503	0		-2.95815		0	-1.63934	-0.363664	-0.481689	-2.12766
2000-06-13	0	0		-0.934915	-0.574713	-0.37037	0	0.159046		-1.59774	2.08811		0.20202	-2.5	-0.268097	1.48579		1.82395	2.01428	-4	0.447427	0.814751	-0.915464	1.097			-3.10011	-0.531511	5.78947	-1.07628		0.713359	0		0	1.0101	0		0.529101	2.74529	0.989446		-0.594796		-2	-0.111115	-0.311763	-0.0331521	0.664636
2000-06-14	0	0		0.907441	0.867052	-0.185874	0	4.00953		-0.859599	-0.0249439		2.92339	-1.66667	1.88172	1.01846		0	0.949763	4.16667	1.3363	-0.138239	1.96437	2.7984			-1.022	0	20.398	0.36005		1.99614	0		0	4.28571	0.64384		-0.526316	1.11524	1.89419		2.16904		-2.04082	0	0.533944	-1.29336	2.44842
2000-06-15	0	1.12281		-0.719424	0.286533	-0.18622	0	-0.763359		-1.54143	1.17265		-0.489716	-0.912647	-1.84697	0.504096		-1.7134	-1.46076	0	-0.941915	-0.287509	-1.02041	-1.44444			-2.91807	0	-2.20386	-1.44804		-1.07323	0		0	-3.08219	-1.71562		0	0.459559	0.384615		-2.92826		0	0	0.121396	-0.557721	0.429646
2000-06-16	0	0		0.652174	-0.914286	0	-0.632914	1.15385		-2.54403	-0.789149		-3.34646	0	0.537634	-0.626959		0	-1.30653	0	-0.380349	-0.106792	0	-3.04397			0.578035	-1.14504	-2.8169	-2.21216		-1.14869	0		0.409836	-1.83746	-0.887574		-0.740741	-0.182983	-1.66028		-2.0362		0	-1.00112	-0.356169	-0.24326	-1.96524
2000-06-19	0	-0.0693963		-0.611951	-2.82584	0.373134	0	0.760456		-0.100402	0.720855		0.712831	0	1.3369	-1.5142		1.74326	3.74236	-3.33333	-1.08177	0.384862	0	0.802326			1.17241	-1.1583	11.5942	-1.50244		-1.2266	0		0	-0.647948	-1.86567		-2.66525	0.137489	-1.42857		-1.15473		0	-0.112363	-0.53236	-0.0745106	-2.2501
2000-06-20	18.75	0		0.181094	-0.296736	0	0	-0.188679		1.90955	0.789733		-0.101112	0	-1.84697	-0.704676		-0.311526	-2.60123	-0.689655	-0.321647	-0.926518	-0.515464	-1.4996			0.658941	-1.5625	3.87013	1.87454		-0.196078	0		0	1.44928	0.106464		-1.97152	-1.16705	-1.18577		-0.934579		-0.347222	0	0.229375	-0.305043	-1.46484
2000-06-21	0	2.39583		-0.10846	-1.36905	0.371747	0	-0.94518		1.57791	0.0244858		-1.31579	0	0.806452	-0.83871		-3.125	-2.31796	-1.38889	-0.193611	-0.150489	0	-2.37733			-0.677201	3.96825	10.0275	-1.49681		-1.24427	1.70118		0.204082	-2	0.531753		0.558659	0.717759	2		-2.83019		-3.48432	-0.224979	-0.305134	-0.564357	-0.382274
2000-06-22	0	0		-0.470503	-3.31925	0	-0.318469	0		8.34951	-0.269278		-0.717949	0	0	-1.3663		0	-1.16069	1.40845	-1.16392	2.66982	-1.5544	0.287908			0	1.52672	-1.13636	0.751207		-2.0557	0		0	-1.09329	0.272027		0.777778	-0.275862	-0.130719		-1.86084		-1.44404	0.338229	0.596832	0.929978	2.34508
2000-06-23	0	0		-0.727273	-2.30961	0.925926	0.255594	-0.801527		2.06093	0.490918		-0.568182	-0.789474	0	0.659631		2.74194	-1.64405	3.47222	-1.50474	-1.9503	-1.05263	-0.251196			0.25	0.75188	-0.45977	0		0.203114	-0.363636		-0.203666	2.80029	0.783723		-0.771775	1.33702	-1.83246		-0.659522		0	0	-0.829086	-0.264228	-1.19428
2000-06-26	0	0		-1.0989	2.61981	-1.2844	-0.254942	-0.0769527		-5.17998	-0.146556		1.2987	-0.265252	-0.8	1.57274		-2.2763	2.81242	0	0.963135	0.352903	-0.737234	1.34309			-1.47359	-2.23881	0.461894	0.745606		0.472973	1.09489		0	-0.215054	1.46553		0.555556	0.659691	0		4.39834		-0.3663	0	1.11213	-0.930643	1.40548
2000-06-27	0	-2.95015		-0.777778	1.4944	-2.60223	0	0.0770119		-2.87037	0.0244618		-2.46154	0.265957	-1.6129	-0.83871		0	-0.903226	0	-0.0657895	-0.543478	-1.72227	0.698142			0.0920387	-2.67176	-11.4943	0.370729		0.739744	0		0.204082	-2.29885	0.132646		-0.441989	1.46893	-1.06667		-0.953895		3.67647	0.449423	-0.462717	0.589687	-0.2079
2000-06-28	0	0		-1.08249	-0.858896	2.09924	0	0.0384763		-0.85796	1.14943		5.15247	-0.265252	0.546448	-0.0650618		0	-1.04167	-2.68456	-0.36208	0.460731	-0.763359	2.86722			-1.14943	1.96078	-3.8961	1.10401		-0.400534	0.866426		0	-3.30882	2.59052		-2.33074	1.20267	-0.134771		0.321027		0	-0.984325	0.00762079	0.190866	0.5
2000-06-29	0	-0.419287		1.24528	-0.866337	0.186916	-0.319487	-1.15385		-2.69231	1.2089		1.5	0	-1.90217	-0.651042		1.76707	-3.31579	0	-1.68484	0.533276	0	-0.0685401			2.32558	0	-13.5135	-3.72845		0.268097	0		0	0.380228	0.803443		0.568182	2.22271	0.539811		2.4		-0.70922	-0.587445	-0.35053	-0.176895	0.345495
2000-06-30	0	-0.701754		4.39806	2.5593	1.6791	0	0		1.77866	2.91448		-0.689655	0	2.49307	2.5557		-2.13102	2.17746	-4.34483	0.47043	0.519839	3.2967	-1.46319			0.909091	-0.923077	6.25	1.1332		1.00267	0		0	2.95455	0.768574		-0.225989	1.70075	0.536913		-2.5		0	0.34092	-0.0841172	-0.0613413	3.20892
2000-07-03	0	0.0706714		-0.0357015	0.42605	1.65138	1.28205	0.7393		-0.970874	-1.55525		2.18254	1.06383	-0.27027	0.57508		0	-3.03676	0	0.133779	0.158311	1.59574	2.90023			-0.900901	-1.70807	10.2941	-1.1332		-0.330907	0		0	0	-0.282486		0.226501	-0.42337	-2.73698		-0.88141		0	0	0.176029	-1.11164	4.95063
2000-07-04	0	2.18927		-1.53571	-3.63636	0.180505	0	0.193125		0.0980392	-0.778118		-0.776699	0	0.542005	-0.127065		1.85484	2.74725	-0.865177	0.167001	0.368809	2.09424	-0.48478			-0.636364	1.02686	4	0		0.0664011	0.787402		0	0.0735835	0.1983		-1.69492	-0.57398	3.63761		-2.26354		0	0	0.23684	0.889655	0.902734
2000-07-05	-2.63158	-1.17484		-1.34204	-5.66038	-0.540541	0.12658	-1.31072		-3.13418	-0.190114		1.66341	0	-0.539084	-0.636132		-0.0791766	3.02139	-1.09091	0.866956	0.787402	1.94872	1.41611			-1.18939	-1.01642	-5.12821	2.62444		0.199071	1.20739		0	0	0.523042		-0.574713	-1.86017	0.529801		-2.39868		0	0	0.381098	0.485337	-1.46169
2000-07-06	0	-5.59441		4.70588	-1.66667	1.44928	0	0.195312		-0.91001	2.38095		1.05871	0	-0.271003	0.512164		-2.85261	-0.856475	1.83824	0.495868	-1.04167	-1.40845	-1.35165			-0.347222	0	-4.05405	-2.24527		-0.264901	1.19298		-0.203666	-0.367647	-1.09689		-1.7341	3.28976	3.16206		-0.169492		0	0	0.0911162	-0.585034	-2.55754
2000-07-07	0	-1.85185		-0.667135	1.01695	-0.357143	-0.189634	0		1.83673	-1.44186		0.380952	0	-4.8913	0.573248		-0.978793	0.994764	-2.52708	-0.460526	0.536842	-1.02041	1.78915			3.01974	0	-1.40845	1.87454		-0.59761	1.94175		0	1.10701	0.796246		0	1.20228	0.766284		3.48048		0	0.339732	-0.971021	-0.191597	1.39108
2000-07-10	2.7027	0.943396		-1.09579	-0.536913	-0.716846	0.0633336	0.194932		-4.52906	-1.43936		1.51803	0	2.85714	-0.569981		0.0823723	1.08865	0.740741	0.0660939	-0.99466	-2.06186	1.8022			-0.676437	-2.8436	2.85714	-1.49681		2.47161	1.36054		0.408163	0	1.83383		-2	-3.35556	-1.14068		-4.18376		-0.357143	-0.677193	0.0459629	4.29179	0.207093
2000-07-11	0	3.73832		-0.536097	1.21457	0.180505	-0.0632935	-0.096149		-3.65239	0.263347		-1.02804	0	0	-1.27389		-0.329218	-1.66667	0	1.28798	0.243232	1.05263	-0.174844			0.681044	0.0813008	-3.05556	-0.37773		4.95437	3.89262		0	0.364964	0.152376		0.240096	1.18611	0.128205		-1.28425		0	0.5682	0.413476	0.729687	-1.20124
2000-07-12	0	-1.62162		2.08408	1.26667	-0.36036	0.253327	0.864553		-0.479303	-0.143266		-2.17186	0	1.38889	-1.22581		0	-2.47718	0	0.358657	0.0105496	-1.04167	-2.46305			0.563698	-4.14297	-4.29799	-0.379163		5.34161	0.452196		0.203252	2.03636	-0.0276625		1.43713	1.34271	-0.128041		1.12749		-0.716846	-0.56499	0.732042	-0.339359	1.80416
2000-07-13	0	0.3663		-0.915171	-0.263331	-0.180832	-0.126347	0		0.0437828	1.41081		-2.50965	0	-1.36986	-0.391901		0	-0.668449	0	1.46199	-1.37131	-0.105263	1.6835			-0.224215	3.38983	-8.68263	0		-1.41509	0		-0.20284	3.70634	-1.8124		0.354191	0.694006	0		4.54545		0	0.22728	0.741862	-0.733416	1.33556
2000-07-14	-5.26316	-1.42336		0.35524	5.54455	0.181159	0	0		0.875274	0.754539		0	0	0	0.852459		0	3.9031	0	-0.608389	0.588235	-0.421496	3.16777			0.0674157	0	3.27869	0.756893		0.119617	0		-0.203252	1.71821	0.464985		0.588235	-1.31579	0		2.29696		0	-0.226765	-0.202885	1.91965	-0.0126727
2000-07-17	0	0		0.884956	-3.56473	-0.180832	0.126507	0		0.32538	-1.17014		1.48515	0	0.833333	-0.650195		-1.7341	-3.10881	0	0.483247	-0.20202	0.529101	3.905			0.336852	-1.63934	5.07937	-0.756893		1.07527	0		0.407332	1.75676	-0.981767		-0.584795	0.486772	0.769231		-2.00481		0	0.45456	0.692719	-0.601942	-0.532319
2000-07-18	0	1.36986		0.350877	-1.75097	0	-0.189514	0		-1.64324	0.0710395		-0.097561	0	2.75482	0.458115		-2.10084	-2.59358	0	-0.448862	-0.063925	-1.05263	0.494234			-2.5291	0.0833333	-3.32326	0.756893		-1.30024	0.643087		0	1.06242	-0.0991501		-1.17647	-3.22241	0		-0.818331		0	-0.452503	0.770209	0.162792	-0.917431
2000-07-19	0	-0.986121		-1.29371	0.330033	0	0	-0.0571429		1.07716	0.118315		0.78125	0	2.68097	1.36808		3.86266	1.12545	0	0.805153	-0.0852878	0	-1.65984			-0.459242	0	2.1875	-0.756893		1.1976	1.27796		-0.20284	-1.77398	0.241032		0	0.892274	-1.39949		-0.825083		0	0.5682	2.92372	-0.305552	-1.10597
2000-07-20	0	0		0.566773	2.82895	0.181159	0	0.914808		0.0434972	0.401796		1.16279	0	0	1.15681		0	1.87296	0	-0.383387	0.789586	0	1.64618			1.49942	0	-5.19878	0.379163		2.13018	0		0	3.01003	-2.24894		0	1.9629	1.03226		4.32612		0	-0.384199	-0.483057	-0.612977	0.910273
2000-07-21	0	1.03283		-1.37372	-1.34357	0.180832	0.316454	-0.849858		-3.97826	-0.517891		-1.72414	0	-1.04439	-1.27065		-0.991736	0.426326	0	0.769724	-0.529325	0.851064	0.297253			-0.272727	3.99667	-4.83871	0		-1.79606	2.52366		-0.203252	-2.4026	0.94053		0	0.253861	1.14943		-1.27592		-0.722022	0.47641	-0.412954	-0.879207	-0.193299
2000-07-24	0	-1.05878		-0.25	-0.518807	0	-0.189275	0		-0.0905592	0		-0.389864	0	0.263852	1.0296		0	-0.636774	0	0.127307	-0.170285	1.26582	0.970874			4.55789	0	-6.77966	0		1.23894	0		0.407332	2.06254	2.85264		-0.714286	0.253218	-0.189394		-2.01939		0	1.37729	-1.0403	-0.304495	1.93673
2000-07-25	0	-0.369004		-0.823487	-0.977836	0.541516	0.632114	-0.571429		-1.0877	-0.141978		1.36986	0	0.789474	-0.509554		0	0.106809	0	-1.14431	-0.21322	-1.45833	0.97166			-0.392328	0	9.81818	0		3.4965	0		0	0.130378	0.794425		-1.67866	-0.105241	1.20177		2.06101		0	-0.111362	1.55848	-0.750282	-0.835972
2000-07-26	0	0.740741		-0.541516	-1.31666	0.5386	-0.251259	2.29885		0.160367	-0.07109		0.868726	0	0.261097	-0.832266		0	-1.30702	2.94118	-2.63666	0.0641026	-0.422833	-2.01484			0.875274	0	-3.97351	0.37773		-0.225225	0		0	-2.92969	-0.414823		-0.243902	0.337126	-0.125		-2.58481		0	-0.222973	-1.38256	-0.234145	-0.153276
2000-07-27	0	-0.735294		-0.181488	-2.00133	0.535714	0	1.17978		-0.846295	-0.0948542		-0.287081	0	-1.30208	-0.258231		0	1.08108	0	0.462351	-0.992953	0.849257	-0.59335			-0.21692	2.88231	-4.48276	-0.37773		1.91874	0		0	-1.07311	0.388781		-4.03423	-2.12096	3.75469		-2.81924		0	-0.782119	-1.33588	-0.348689	0.191889
2000-07-28	0	0		-1.09091	0.816882	0.35524	-0.314859	0.777346		-1.03806	-0.545929		0.959693	0	0.263852	-0.2589		-2.33723	1.60428	5.71429	0.52597	0.291168	-0.315789	-1.20408			0	0	-5.41516	0.75404		-1.99336	-1.66154		-0.40568	-1.89831	-0.401107		-1.27389	-0.87964	-1.08565		2.38908		0	0	-0.0223181	-0.269161	-0.829928
2000-07-31	0	1.11111		1.10294	1.95814	0.530973	-0.252687	2.03857		0.815851	-0.214797		1.23574	0	0.526316	1.23297		0	3.15789	0	-0.817528	-0.494624	0.31679	0.260417			0.217391	-5.9144	-0.763359	-0.75404		2.0904	-0.813517		0.407332	-1.86593	0.18053		-0.645161	3.74459	-2.43902		-0.666667		0	-0.9009	-0.409257	-0.175427	-0.939874
2000-08-01	0	0.3663		0.727273	2.18543	0.352113	0.12666	2.59179		3.44509	0.191342		-0.187793	0	0.78534	0		-0.42735	-3.06122	0	0.461589	0.680787	-0.526316	-2.22338			1.95228	2.5641	0.0384615	0.37773		-1.16215	0		0.20284	3.52113	0.124757		3.63636	-1.39787	2		3.85906		0	0.11364	-1.06097	-0.0135181	-0.532883
2000-08-02	0	-1.38686		-0.144404	4.66623	0.350877	-0.1265	-0.789474		2.57041	0.0716161		1.59925	-0.131579	0	0.641026		0	2.23684	-2.02703	0.459468	-0.182462	1.51323	4.13346			0.404255	0	4.57516	-0.37773		1.00784	0		0.202429	2.17687	0.083068		1.50376	0.486669	-0.612745		-0.0807754		0	-0.113511	-0.0226552	-0.648956	1.52881
2000-08-03	5.55556	0		0.723066	-3.65325	0	0.12666	0		0.239704	0.787214		-4.35185	-0.131752	0.25974	-0.318471		0	-1.1583	-4.82759	-1.14342	-0.44086	-1.49067	-2.55102			-0.932401	0	-3.67647	1.50244		-0.332594	0		-0.40404	0	-1.50782		1.23457	-0.568541	1.97287		-3.55699		0	0	0.0226603	2.53793	-2.21364
2000-08-04	0	0		0.251256	-0.192802	0.34965	0.253007	-0.265252		0.543478	3.73964		2.80736	0	-0.259067	0.319489		0	-0.989583	0	0.991408	0.561616	0.529101	-0.95288			1.47594	-2.17742	1.14504	0.742837		1.83537	0		0.20284	1.86418	0.646067		3.04878	0.868276	2.17654		1.25733		-0.727273	0.68181	0.407793	-0.643663	2.82969
2000-08-07	0	0		2.47046	3.09079	0	-0.378549	-0.0531915		-1.40541	5.58978		-0.094162	0	0.779221	1.91083		2.91845	1.52551	0	3.86126	-0.31146	3.89474	3.18215			0.0210793	7.1723	-1.88679	1.46932		0.983069	-0.189274		-0.202429	-0.196078	0.96288		0	3.88411	0		-0.331126		0	-0.338582	-0.0977738	-0.0467508	4.27493
2000-08-08	0	0.851221		1.25786	3.93504	0	0.253327	-0.319319		0.877193	0.734659		1.79076	0.263852	-0.257732	2.0625		0.0834028	2.33161	-3.98551	4.2218	0.51713	-1.62107	0.512295			-0.316122	0	5.76923	-2.21216		-2.54191	0.189633		-0.20284	-1.83366	2.28058		-0.591716	-0.0202102	-0.473373		2.24252		0	0.226508	-0.47429	1.29627	-0.159568
2000-08-09	0	0.183486		1.62181	-2.94471	0.174216	0.442194	0.106781		0.565217	-2.0592		0	0.263158	-0.258398	1.40845		0	-0.253165	9.28302	-1.39057	-0.192926	4.01648	-0.835882			-0.12685	0	8	0.372108		2.55272	0.315457		0.406504	1.53436	1.01351		3.57143	-1.90014	-0.118906		-0.406174		0	-0.56499	-0.226929	-0.211082	-0.33194
2000-08-10	0	0.3663		2.71647	-2.10526	0.173913	0.50315	0.266667		2.89667	-0.459921		-1.94444	1.04987	-0.259067	-0.0603865		1.25	0.532995	2.20994	0.429185	0.225515	4.45545	0.842928			1.62997	0	7.07071	0		0.919913	0.628931		0	1.83968	-0.401338		2.87356	0.24727	0		-2.20228		0	0	0.075815	0.390005	-1.92426
2000-08-11	5.26316	-1.20438		-2.31405	-0.695762	0.520833	0	0		0.420168	0.836084		0	0.38961	0.519481	0.60423		0	-2.17117	-0.135135	-0.763126	0.364299	4.73934	-0.662589			2.5828	-0.769231	0.628931	-0.372108		-0.0536193	0.1875		0	-0.516129	-0.470114		2.7933	2.01439	-0.595238		-1.58465		0	-0.0681781	0	0.665042	-2.74179
2000-08-14	0	1.21906		1.62437	-0.44586	-0.172712	-1.12641	-0.159574		-0.627615	0.327297		0.75543	0.258732	1.55039	0.660661		-0.246914	0.206452	0	0.615195	-0.160137	0	-0.400205			-0.771574	-3.87597	4.6875	0.372108		-1.4485	0		0.202429	2.39948	0.134953		0.543478	0.805964	1.1976		-1.01695		0	0.204674	0.681818	0.470958	-0.0905211
2000-08-15	0	0		0	3.135	0	0	0		-0.315789	0		0.562324	0	0	1.13365		1.07261	-0.849858	0	0	0	0.452489	1.79271			0	0	-4.47761	0		2.12303	0		0	1.0133	0.0808625		1.2973	0	0.591716		1.45548		3.663	-0.0226853	0	0	0
2000-08-16	0	1.05839		-0.0666001	3.90819	0.17301	1.26582	-0.372936		1.52059	0.0434972		1.86393	0.387097	-0.763359	0.235988		-0.408163	-2.5974	0	0.703149	-0.352866	4.95495	3.84615			-1.26867	0	-4.6875	0		0.906183	-0.311915		-0.40404	0.752351	0.767573		2.45464	3.07815	0		-0.590717		0	0.590245	-0.744921	0.559896	0.906032
2000-08-17	0	0.397255		1.13296	3.28358	0.345423	-1.25	-0.695187		-0.665696	0		-0.914913	0	0.25641	-0.706298		0	1.33333	-0.608931	-0.910747	-0.203885	-11.1588	-2.68031			2.59067	0	-0.983607	0		-0.950872	0		0.20284	-1.18233	-0.160363		-4.6875	-0.950165	-0.0588235		2.12224		0.706714	3.81402	0.591312	0.7769	1.44946
2000-08-18	0	0.323741		-1.6145	1.15607	0.688468	-0.316461	1.07701		0.230366	-1.04348		-0.461681	0	0	1.95614		0	-0.0526316	0	0.0919118	0.193548	0.483092	-2.36355			0.40404	0	0.993377	-1.1205		0.906667	-1.56446		-0.202429	-1.70025	0.522018		1.63934	-2.36883	-1.1183		0.415628		7.7193	-0.108699	-0.158264	-0.565335	-0.341383
2000-08-21	0	0.717103		-0.100469	0.514286	0	0.317465	-0.266383		0.919348	0.571178		0.927644	0	0.255754	0.0581395		0	-0.473934	-0.0680735	-0.153046	0.0643915	4.32692	-0.912914			2.21328	0	-5.57377	0		2.32558	0.127146		0.40568	0	0.0665779		0.537634	0.120313	-0.535714		-0.993377		7.81759	-0.0652848	0.0377415	1.24693	0.152246
2000-08-22	0	-1.81559		0.569896	2.50142	0	0	0.0534188		-3.25052	1.46352		0.643382	0	1.02041	-1.10401		0	0.529101	-3.20163	0.275904	0.482625	-1.93548	1.65631			-0.295276	0	0.694444	0.748396		2.16942	0		-0.20202	1.98591	0.73187		-1.60428	0.901262	1.73549		8.69565		0	-0.239543	-0.211273	1.55702	0.0126678
2000-08-23	0	0.0725163		-1.16667	-0.166389	-0.17094	0	0		-0.492189	1.9591		-0.456621	0	0.505051	-0.411281		0	-0.526316	0	1.95659	0.469634	0.093985	3.36049			-1.7769	4.35484	-1.72414	-1.12471		-0.202224	-0.126984		-0.202429	1.13065	0.369881		0	0.595474	-0.0588235		1.53846		0	-0.567568	0.521739	-0.263902	1.02597
2000-08-24	0	-0.362319		-0.0674536	-2.27778	0.171233	-1.26582	-0.480513		-1.07527	-0.73902		-0.733945	0	1.25628	-1.47493		0	0	0	0	0.616169	-0.938967	-1.57635			-0.703518	0.463679	1.05263	1.49681		-0.253293	0		-0.40568	-0.68323	0.684391		0	-1.1247	-0.824014		-3.0303		-2.41692	0.548865	1.43674	0.0378	0.539117
2000-08-25	0	1.81818		-0.438745	-2.67197	0.17094	2.30769	-0.429185		0	0.914699		-0.64695	0	-0.744417	1.1976		-2.04918	-0.846561	0	4.76762	-1.09809	0.473934	-0.35035			-1.82186	-1.53846	-0.694444	-1.49681		-1.5744	0		0	-0.813008	-1.69935		1.63043	-1.51666	0.890208		0.390625		0	-0.655043	0.771227	0.201524	-0.236937
2000-08-28	0	-0.0357143		-0.915254	0	0	-1.31579	-0.862069		0.413043	-0.210793		-0.55814	-1.28535	0	0.414201		-0.83682	-2.08111	0	0.515169	0.266894	-1.22642	-0.823707			0.515464	-0.390625	0.699301	0		0	0		0	0	-0.0930851		-0.320856	-1.60081	0.588235		0		0	0.549468	-0.176613	-0.157124	-0.2875
2000-08-29	0	0.035727		0.376326	1.92757	-0.341297	1.07937	-0.543478		-0.411344	7.11872		-0.0935454	0.130208	0.25	0.176783		0	-0.681199	0	8.2574	0.149063	0.095511	0.263344			-0.184615	-1.96078	-2.08333	1.49681		1.23839	4.76796		0	1.51324	0.119792		1.39485	-1.89456	-0.0584795		0		0	0	2.53594	-0.214025	0.0626802
2000-08-30	0	0		-0.0681663	-1.48997	0.171233	-1.69598	-0.327869		1.08696	3.17492		-1.77903	0.390117	0	-1.05882		0	0.0548697	0	-2.6828	0.786732	-0.28626	-1.71735			2.52774	0	2.12766	0		0.101937	0.121359		0.203666	3.91304	0.0132943		3.1746	0.104954	-0.117028		-1.38249		0	0.109293	1.50981	-0.725461	-0.801804
2000-08-31	0	0		0.136426	0.0581734	0.17094	1.98083	0.274123		0.55914	-0.764526		-1.3346	0.518135	-0.249377	-0.653983		1.26582	-0.274198	0	2.83784	2.46835	0.478469	0.729777			0.420926	0	12.8472	-1.49681		0.916497	2.30303		0.203252	1.55409	0.225974		-0.512821	0.650031	0.175747		0.934579		0	0.436667	-0.623274	-0.540128	-0.0505178
2000-09-01	0	-1.78571		1.94142	-1.33721	0	-2.25563	0		2.75877	-3.58243		0.193237	0.515464	0.25	0.837822		-2.91667	-3.21694	-4.99648	-0.21025	-0.277949	-2.38095	0.408163			0.199601	0	3.07692	0		2.06862	0		-0.40568	2.11889	-1.32626		-0.206186	-3.25	-0.584795		-3.08642		0	-0.804351	-0.997791	0.485561	0.972959
2000-09-04	0	0		-0.200468	1.47319	0.341297	1.28205	2.24166		-0.104058	2.15741		-0.48216	0.25641	0.997506	-1.06825		-1.11588	-2.98295	0.740741	-1.63287	0.1342	0	-0.609756			-0.199203	0	4.47761	1.86754		0.197726	0.118483		0.203666	1.26801	1.55914		0	-2.79931	1.23529		3.02548		0	1.03003	1.38219	-0.0890132	-2.06482
2000-09-05	0	-0.545455		1.13827	-1.33566	0.510204	-0.886074	-0.534759		0.479167	0.351975		1.25969	0.511509	-0.493827	1.37972		1.5625	-0.439239	1.47059	0	0.0824742	1.95122	0.460123			0.239521	-3.6	-1.42857	-1.86754		-0.49334	3.49112		0.609756	0.739898	0.449974		-0.826446	0.974745	0.871586		0.463679		0.931677	0.108463	-0.617766	0.0954563	-1.9678
2000-09-06	0	-0.182815		0.0331016	0.706298	-0.169205	-0.510861	0		1.80386	2.88387		-0.191388	0	-0.248139	0.710059		0	0.970588	5	3.1593	-0.0824063	-1.43541	-2.03562			-1.33413	2.07469	1.44928	0.376309		0.842836	0.457404		0.20202	-2.0904	0.131752		1.04167	-0.745941	0.230415		0.307692		0	0.216692	0.271506	0.489542	-1.68144
2000-09-07	0	0		1.12508	1.11046	0.169492	0.449297	-0.268817		-0.814664	0.265152		0.479386	0.127226	-0.497512	-0.705053		2.47863	-0.844742	0	1.27174	-0.0206186	-2.42718	0.467532			0.302725	0.813008	2.57143	0		0.688299	0		-0.201613	-0.865551	-0.0789474		3.81443	2.74094	-0.402299		-0.690184		0	-0.216223	0.135385	0.449197	1.60414
2000-09-08	0	-0.549451		1.21073	-0.751445	0.169205	0.319487	-0.431267		-2.97741	-1.34114		-1.24046	0	0.5	0		0	-1.14571	0	5.68939	0.0618684	-0.995025	0.0310238			0.301811	-0.403226	2.50696	0.374898		0.488281	2.04895		0.20202	0.232829	-1.23782		3.27706	-1.24785	0.980958		-3.16602		0	0.108346	-0.263289	-0.541664	-1.90501
2000-09-11	0	0.14733		2.3925	-0.116482	0.168919	-1.1465	-0.378993		0.21164	0.0957304		2.1256	1.39771	0.248756	1.77515		0	-0.713224	-0.276052	1.28516	-1.47362	-0.502513	1.56105			-0.100301	0	-0.815217	0		0.388727	1.05968		0.201613	1.4518	0.386667		1.44231	0.915033	1.71429		-0.318979		-1.23077	0.108229	-0.48516	-0.0316636	0.345837
2000-09-12	-7.5	-0.331004		-0.50521	-0.58309	0.337268	-0.708761	-0.543478		0.422386	-1.26243		-0.0946074	0.250627	0	-0.116279		0	-0.927866	0	-0.0957625	0.648468	-0.505051	-3.807			-0.120482	0.0809717	0.821918	0		-1.16167	0		-0.201207	0.457928	-0.87661		3.79147	-0.734024	7.30337		-1.92		-1.24611	0.54053	-0.0430169	-0.0570125	1.40509
2000-09-13	2.7027	-0.774908		-2.31672	1.70088	0	0.259574	-0.0546448		1.15668	-1.02673		-1.51515	0.375	0.248139	-0.174622		-2.75229	-1.35952	0	-0.0239636	-0.0207835	2.94416	0.31746			0.743868	-0.485437	-2.17391	0.373498		-2.05681	0		0.604839	-0.569801	-0.200992		-2.28311	-3.21879	-0.52356		0.326264		-1.26183	-0.215061	-0.638359	-0.392977	-0.823529
2000-09-14	0	0.223131		0.519818	1.21107	0.168067	1.61812	-0.765446		3.3264	-2.46624		-1.53846	0.124533	-0.49505	1.22449		0	-0.0612557	-0.761246	-0.623202	-0.394969	0.394477	1.16034			1.57653	0	0	0.742837		1.5	0		0	-0.17192	0.845865		0.934579	-3.52809	0		2.27642		-0.638978	0.107762	-0.137154	0.273624	0.487676
2000-09-15	0	-0.927644		1.13122	-0.2849	0.167785	-1.27388	-0.826446		-0.804829	-0.381296		0.0976562	0	-0.248756	0.518433		0.77187	-1.93074	-2.37099	0.723589	0.699155	2.65226	0.510949			0.785855	1.62602	0.833333	-0.742837		-1.67488	-0.220751		0.400802	-1.26292	-0.83877		3.7037	-0.55905	-2.10526		-3.81558		-0.643087	0.107646	-0.325286	-0.380759	-0.695173
2000-09-18	0	1.1236		-1.69383	-0.857143	-0.167504	-0.322579	0		-2.08925	-1.89363		-0.878049	0	-0.249377	-3.09456		0	2	-1.07143	-2.01149	-1.89637	-2.39234	-0.0103745			-2.33918	0.08	-6.33609	0.372108		-2.50501	-0.995575		0	-1.68605	-2.30934		0.892857	0.234247	-1.6129		-0.330579		0	-0.752684	0.261078	-0.0509619	-2.58883
2000-09-19	0	-1.2963		0.747724	-1.32565	0	-0.32363	0		-1.09799	-2.21766		-0.19685	-0.373134	-1.25	-0.473093		-1.2766	-0.67402	-1.44404	-1.46628	-0.623217	0.490196	0.0726292			-2.45571	0	-2.94118	0.370729		-0.4111	-0.111732		0	1.06446	-0.426058		-5.30973	-1.19187	-1.0929		-1.99005		-0.647249	0.108346	0.274864	-0.299554	-0.610169
2000-09-20	0	0.0375235		-3.67861	1.16822	-0.503356	0	0		-0.754085	-1.04998		-1.62722	-0.499376	-0.506329	-1.6637		0	-2.22085	1.0989	-5.25794	0.0212585	-0.682927	-1.39969			-1.33197	0.799361	-3.0303	-0.370729		-1.03199	0		0	-1.22879	-0.276052		1.86916	-1.34816	-0.662983		-2.19966		-0.651466	0.216457	-0.483301	0.159816	-2.48295
2000-09-21	0	-0.0375094		-1.50754	0.115473	-0.168634	0	0		-1.39299	-1.84635		-2.55639	-0.878294	0.508906	-1.38973		-0.862069	1.92429	0	-2.09424	0.648247	0.687623	0.946372			0.726895	1.11023	-4.6875	0		-2.08551	0.223714		0.199601	-0.296209	-1.12111		-1.37615	0.215776	-3.50389		0.259516		-0.655738	-0.21599	-3.02986	-0.434006	3.07778
2000-09-22	-5.26316	-0.150094		2.2449	3.34487	0	0.519486	0.444444		1.64812	3.84865		-2.16049	-1.77215	1.26582	2.94118		1.56522	1.91891	-1.08696	5.32086	-1.08753	-1.46341	-1.9375			-0.0618557	1.88235	0.983607	0		-1.06496	0.0558036		0.199203	-1.96078	1.31579		-1.86047	2.89474	-0.288184		5.0906		-0.660066	-0.108229	0.0597997	0.0705128	-2.30727
2000-09-25	0	0.150319		2.69461	0.111607	0.337838	0.775194	-0.165929		1.38977	-0.249844		2.62881	0	-0.75	0.952381		0.599315	-1.15396	0	3.98578	0.202818	1.9802	-1.74209			-0.453889	-1.84758	1.62338	0		3.22928	1.67317		-0.198807	0.606061	0.552639		1.51659	-1.76703	2.83237		-1.31363		0	1.60347	0.560287	0.0704631	-0.9586
2000-09-26	0	1.1257		-0.0323939	-0.780379	0	-1.08975	-0.277008		-1.86916	-1.16886		2.15164	0	-1.00756	-1.65094		-0.425532	2.30415	-1.0989	-0.341797	0.138489	-0.970874	2.27027			0.0621762	-1.09804	0.638978	0		-0.417101	2.13933		0.199203	0.301205	-0.178621		1.5873	-1.39645	0.618325		0.0831947		0	0.341224	-0.564594	-1.037	0.589143
2000-09-27	0	-0.556586		0.226831	0.505618	0	-0.194427	0		-1.41799	1.22492		0.0501505	-0.257732	1.78117	0.059952		1.7094	0.960961	0	1.39637	-0.62766	1.96078	1.74419			0.434963	6.26487	-0.952381	0.370729		0.732984	-0.37594		0	-0.900901	0.71576		1.10294	1.60826	0.558659		1.99501		0.332226	-1.91286	-0.2839	0.68564	-0.334681
2000-09-28	0	0.746269		-0.743615	3.74511	0.16835	0.649354	0		-1.26664	1.23096		0.250627	0.129199	0.75	3.53505		0	-0.267698	0	0.193283	0.0856439	-0.480769	0.415584			0.0206228	-0.820896	-0.641026	-0.370729		-1.0395	-0.377358		0.198807	-1.81818	2.82903		0.454545	3.28372	-0.0555556		3.17848		0	1.19178	-1.52094	-0.218425	-0.797537
2000-09-29	0	1.77778		0.325733	0.862069	0	-0.451616	0		-1.50033	-0.391591		-0.1	0.129032	-0.248139	-0.925926		0	0.536833	2.96296	-0.699301	0.11766	3.76812	-3.05225			-1.05155	0.451467	-3.22581	0		1.05042	0		0.198413	3.88889	0.318979		1.44796	0.548948	-1.27849		-0.315956		0	0.214112	0.342362	-0.244656	-1.00141
2000-10-02	0	-2.62009		1.2987	-1.28205	0	0.453664	0.555556		-0.551876	0.475895		2.2022	0.515464	1.24378	1.92757		-2.10084	-0.978938	-0.215827	0.0242836	0.17094	5.21415	0.640342			1.06272	0.374532	0	1.47474		-0.2079	-0.811688		-0.19802	-2.07962	1.04663		1.24888	2.13831	-0.619369		0.950872		0	0.427364	-0.697551	1.60707	2.30802
2000-10-03	0	0.597907		2.27564	1.24459	0.168067	-0.709676	0		-0.443951	-3.95387		-3.03624	0	-0.4914	0.0573066		0	0	0	3.15611	0.735922	6.19469	0			-0.206186	-0.746269	0	-1.10401		2.60417	-0.327332		0.198413	0.303398	1.08824		0	-0.801782	0.283286		3.13972		0	-0.638291	0.694816	-0.463698	1.5736
2000-10-04	0	-2.22883		-0.0940144	2.19134	0	-0.519823	-0.0552486		0.178372	-1.47942		0.959596	0	0.493827	-0.91638		-0.858369	-0.898742	0	2.32996	0.0847009	4	3.02227			-0.454545	0	5	0		0	0		0.39604	-0.30248	1.55642		-0.440529	-0.471486	1.69492		2.1309		-1.3245	-0.428279	0.955414	-0.19783	-0.342747
2000-10-05	0	0.18997		-0.470514	0.313808	0	0.653171	0		2.38148	-0.565832		-0.2001	0.384615	0	-0.809249		0	1.66264	-2.45133	0.229991	-0.825135	-1.84295	1.53371			-1.93026	-0.150376	1.5873	3.6336		3.04569	-0.273673		0.197239	3.03398	-0.766284		1.32743	3.7672	0		-0.149031		0	-0.215061	0.0600871	-0.466782	-0.0550282
2000-10-06	0	-0.644672		-2.39521	-2.18978	0	-0.0648954	-0.608071		-1.80435	-0.437733		0.551378	0	-0.4914	-0.815851		2.77056	-0.38656	-0.0739098	-2.70766	0.8	-0.408163	-2.22019			-0.529101	0	-5.9375	-3.6336		-1.18227	-0.109769		0	-0.471143	-0.566281		0.436681	-4.21739	0		0		0	0.215524	0.060051	-2.35128	-1.29387
2000-10-09	0	-0.763359		-0.419761	-4.3177	-0.503356	-0.194805	-0.166852		-1.92606	0.0659486		-3.78863	0	-1.23457	-3.17274		-2.1904	-0.298507	1.92308	-0.353774	-0.190476	0	-1.66926			0.638298	-0.150602	-3.65449	0		-4.28714	0		-0.393701	-2.18935	-2.20036		0.173913	-1.38448	2.77778		-0.820896		-7.04698	0	-0.930233	-0.657895	-1.17138
2000-10-10	-5.55556	0		-1.49157	-4.51253	0.168634	-0.585557	0.278552		-1.80587	0.219684		-0.932642	-0.383142	-0.25	1.63835		-0.516796	-0.838323	-4.71698	0.591716	-0.540712	2.62295	-2.88908			-0.634249	0.0754148	5.17241	0		-1.77083	-0.274725		0.197628	-0.907441	-0.648491		4.16667	7.61795	2.7027		-6.47103		0.722022	0.537624	-0.204453	-0.125828	0.155214
2000-10-11	0	-1.34615		-2.89664	-2.45041	-0.505051	-1.63612	0.388889		-0.91954	-3.37571		-6.90377	-0.25641	-2.00501	-4.77612		0	-0.0603865	0.228484	-2.37647	-0.70355	-1.75719	-6.94897			-2.12766	0	-4.91803	0		-3.49947	-0.165289		0	-6.71551	-2.02478		-2.08333	-1.15483	-2.94737		-1.12631		0	-0.427793	-0.865013	0.324912	-2.05692
2000-10-12	2.94118	0		-1.11864	1.13636	-0.338409	0	-0.940786		0	0.317604		0.898876	-0.514139	-0.255754	0		0	-3.17221	0	0.819475	0.504563	-0.406504	-0.0583431			-3.15217	0	1.72414	0		0.43956	-2.15232		0.197239	0	-0.067981		-0.425532	-0.865426	0.32538		3.09194		0	0	-0.420972	-0.138797	-2.37342
2000-10-13	0	-0.233918		1.1313	4.67179	-1.01868	-2.79441	-1.11732		-2.529	1.35685		1.55902	-1.16279	-0.512821	-1.81818		-0.4329	-1.46646	2.35562	1.24313	-0.704978	-2.69388	2.72037			1.45903	-3.16503	1.69492	1.10401		2.18818	-1.18443		0	1.11257	-1.76871		-1.02564	-1.00393	-2.81081		-1.34175		-1.79211	-1.39636	-0.599539	-0.661857	-1.50287
2000-10-16	-2.85714	-0.3517		1.01695	0.564972	0.343053	-0.684458	1.63842		1.40443	0.847836		-0.164474	0.392157	0.515464	3.89527		0	-1.83661	-1.63326	0.590319	-0.462565	1.0906	-0.261423			-0.442478	3.11284	0	-0.734651		3.96146	-0.570776		-0.393701	6.14887	0		-0.259067	0.992063	-0.444939		2.72		0	0.871488	-1.13672	1.90552	-0.92745
2000-10-17	0	0.156863		-1.84564	-1.1236	0	0.758096	-0.77821		-7.04225	-1.4823		1.92202	0	0	0.184388		-3.56522	0.387097	0	0.938967	1.38334	0.829876	0.364672			0.333333	0	0	0		0.411946	0		0	-4.57317	1.10803		0.4329	-0.392927	-3.91061		0.934579		0	0.431951	-1.15761	-0.523047	2.83859
2000-10-18	0	-2.11433		1.88034	1.76136	-0.683761	-0.136796	-0.784314		1.0101	0.224568		-0.80819	0	-0.769231	-3.37423		1.44274	-3.3419	-0.754717	-0.162791	-0.586291	0.411523	-3.00897			-0.332226	0	0	2.18796		-3.58974	-0.861079		0.197628	-7.34824	-0.0821918		-1.2069	-1.00811	-1.16279		-1.08025		0	-1.50537	-1.08412	-0.755833	2.24637
2000-10-19	0	0.2		-2.01342	3.74093	0.688468	1.78082	-0.903444		-0.325	-0.403316		1.24932	-0.260417	2.58398	3.04762		-1.33333	3.22473	-0.152091	1.42092	-0.289513	1.80328	5.1159			1.33333	0	0.666667	2.84474		0	-0.289519		0.197239	3.44828	4.03071		-0.69808	2.05889	3.52941		-0.234009		0	0	3.192	-0.410596	2.28317
2000-10-20	5.88235	-1.1976		0.856164	-0.914962	0	-0.336479	-0.2849		4.71532	-1.91226		-0.214592	0.522193	-2.01511	1.97166		0	-0.966184	0	-1.83739	0.4194	0.885668	3.12952			0.877193	0	5.96026	-4.6647		2.87234	0		0	2	0.553506		-1.58172	1.12798	1.19318		1.56372		3.64964	0.436667	-0.620203	0.0332491	-0.0701951
2000-10-23	-2.77778	0.606061		-0.611205	2.17273	0.17094	-0.135042	0.285714		-2.99401	-0.779817		1.29032	-0.12987	-1.02828	0		0	1.46341	0	1.40384	-0.331977	-0.0798085	-0.950324			0.434783	-3.39623	0	3.25244		1.34436	-0.232288		0	0.653595	0		0	0.02145	1.7406		0.538876		3.87324	-0.326069	0.093611	0.259257	-0.702445
2000-10-24	0	0.401606		-0.751623	1.48857	0.341297	-0.270456	0		4.44444	2.63523		2.44161	-0.130039	3.8961	3.62538		0.900901	4.74359	0	0.576834	-0.590953	1.75719	1.76625			2.79221	3.51562	-1.5625	2.11098		1.22449	-0.291036		-0.19685	0.909091	2.3329		0.446429	0.193009	-0.110375		0.0765697		0.677966	0.109026	-1.07552	-0.590107	-1.44312
2000-10-25	0	2		0.826162	-0.261917	0.340136	-0.338981	-0.854701		-2.12766	5.99099		0.15544	-0.130208	0.5	-4.13994		0	0.214198	0	1.58293	0.248595	-0.313972	-0.557103			-1.34765	0	-4.7619	-0.698719		-0.907258	-0.758903		0.197239	-2.63835	-1.33197		-0.266667	-0.898973	-0.607735		0.994644		-3.367	-0.217844	0.590877	-0.100047	1.49297
2000-10-26	0	0		-0.648686	-1.2605	-0.169492	-0.476186	-0.862069		-2.17391	0.106247		-2.06932	0	-2.48756	-5.71776		0	-1.52672	0	-0.31617	-0.0754717	2.99213	0.15083			0	-0.377358	-1.66667	0		-1.52594	-1.05882		0	-2.1811	0.272586		0.26738	0.194384	-0.500278		-0.454545		0.696864	0	0.4151	-0.0200294	0.141443
2000-10-27	0	-1.96078		2.06186	2.65957	0.169779	0.341761	0.289855		3.67901	0.509446		-0.686741	0	1.78571	-2.90323		0	0.124031	0	0.543725	0.215796	0.917431	0.247418			-0.576307	0.378788	1.69492	0		-2.37603	-1.42687		0	3.58108	-0.737864		2.66667	0.560466	0.558659		0.456621		2.07612	0	-0.881367	0.934891	1.01695
2000-10-30	0	0.44		-1.41414	-1.86528	-0.508475	1.49863	-0.867052		-3.42939	0.92925		2.81915	-0.130378	-0.116172	1.66113		1.42857	0.092908	0.913938	1.41956	0.0968992	-2.65152	0.225346			0.794332	0	3.33333	-2.12594		0.740741	0.120627		0.19685	0.652316	4.46009		0	3.10825	0		2.72727		3.05085	0.327493	0.369846	-0.482964	2.29306
2000-10-31	0	3.10633		1.87842	4.11827	0.340716	0.335576	4.37318		3.57583	2.40636		5.12157	0	0.26178	2.61438		1.23239	2.87748	1.13208	0.777605	-0.742175	-1.16732	3.29764			2.23642	0	-3.22581	0.357476		3.15126	-0.481928		0.196464	1.42579	1.02372		2.25108	2.39085	0.555556		3.53982		0	-0.326424	0.156801	-0.425475	1.07983
2000-11-01	0	0		2.4472	-0.659229	0	0	0		0	2.00245		-0.19685	0.130548	0	0		0	0.81203	0	-1.14638	0.151712	1.1811	-0.290216			0	0	-1.66667	0		1.73116	0.181598		0	0.319489	1.03806		0.508044	1.38071	-0.165746		0.356125		0	0	0.430528	0.881293	0.946586
2000-11-02	0	0.424874		0.687173	2.04186	0.169779	-1.47158	0		0	-1.20192		0.788955	0	1.04439	3.18471		0.173913	0.835322	-2.23881	1.15968	0.064921	0.389105	1.8815			-0.520833	0	0	-0.716235		3.003	3.02115		0.196078	0.636943	1.27202		1.85341	-1.36191	0		1.91625		0.657895	0.436667	0.210444	-0.661813	-1.88881
2000-11-03	0	1.07692		-0.422489	-1.10055	0	0.135775	0.446927		5.71429	-1.62206		-0.684932	0	-0.775194	0.308642		0.260417	-1.33136	0	0.749559	0.562284	-0.775194	1.40802			-0.628272	0.377358	2.71186	0.716235		0.388727	0.58651		0	1.07595	0.71256		0.909843	-0.243655	0		-0.626741		2.94118	0	-0.746675	0.346436	-0.054615
2000-11-06	0	0.456621		1.10966	-0.202327	-0.169492	-0.813552	0.111235		0	0.453421		-1.47783	0.130378	-1.5625	1.35385		1.7316	-0.149925	0.229008	1.24726	0.268817	-3.51562	-0.493007			0.737619	0	2.31023	-1.43764		0.677638	0		-0.195695	0.814026	-0.875405		-0.57377	1.97435	0.276702		0.630694		1.26984	-0.652166	-0.0862001	-0.0398353	1.55738
2000-11-07	0	-1.43939		1.19432	-0.912316	-0.509338	0.478464	-2.77778		-0.788288	0.800164		0	0.260417	1.0582	-0.667881		1.2766	-0.15015	-0.0761615	0.28096	-0.0536193	2.83401	-0.697674			0.230126	0	1.6129	1.43764		0.961538	0		-0.392157	-0.931677	-0.0120977		1.40148	0.139721	-0.496689		-1.32312		0.626959	0.328238	1.23922	-0.385228	0.807103
2000-11-08	0	-0.076864		1.65869	1.07417	0	-0.544216	0.571429		-2.36095	3.17525		1	-0.12987	-0.78534	-2.68949		-0.420168	1.38346	0.990854	0.75431	-0.740343	3.14961	-0.264739			0.0834899	-0.37594	1.5873	-1.43764		-1.33333	0		0.19685	-2.82132	0.859044		-0.406504	-1.15607	0.610094		0.635145		-0.311526	-0.327164	0.317632	0.0133351	-0.053376
2000-11-09	0	0		0.407907	0.961538	0	0	0		0.55801	0.828566		-0.19802	-0.130039	0.263852	-1.69598		-2.78481	0	-0.981132	1.24064	0.475624	-1.52672	1.48035			0.729927	0	-1.5625	0		0.482625	0		0.392927	0	0.587812		-0.816327	-0.504134	0.110254		0.140252		0	0	-0.108116	-0.06	-2.93725
2000-11-10	0	0		-0.4375	0.75188	-0.170648	-0.136796	-0.568182		-0.786127	-2.42614		-1.93452	0	-1.31579	-1.91693		-0.173611	-2.07654	2.13415	5.47222	-0.268962	3.10078	-1.10664			-2.1118	-2.64151	-4.7619	0		-1.34486	-0.699708		0	0	0.178891		0.823045	-0.445886	-0.881057		-1.2605		-0.9375	-0.0437707	-0.703518	-0.0733774	-0.605227
2000-11-13	0	-0.115385		-3.32706	-3.73134	-0.854701	2.73972	-1.82857		-2.12072	-1.3836		-0.252908	-1.04167	0	0.325733		0	0.727052	-0.149254	0.10016	-0.21575	-1.50376	-2.23805			-0.592217	-1.16279	-8.33333	0		-2.72639	-0.17616		-0.195695	-5.16129	-1.67857		-1.22449	-0.183225	-3.05556		-1.91489		0	-0.394052	-0.490501	-0.0734312	1.09327
2000-11-14	0	0.693107		0.454545	0.516796	0.172414	-2.53333	4.13271		0	1.66734		0.456389	0	1.06667	3.11688		0	0.150376	0	1.64098	0.497297	0.763359	3.12175			-0.106383	1.17647	7.27273	-1.09195		2.3023	-0.176471		-0.196078	2.9932	1.70723		0.165289	1.28493	-0.859599		0.0723066		0	0.219787	0.0312965	-0.307302	2.40931
2000-11-15	0	1.30019		0.129282	-0.359897	0	0.547194	-0.78256		2.61905	0.96		-0.353357	0	0.263852	0.755668		0	0.3003	0	-0.807246	0	-3.78788	0			-0.425985	2.71318	-1.69492	0.365311		-0.195695	-0.23571		0.196464	-1.12285	0.357143		0.660066	0.302054	1.96532		-1.80636		0	0	0.391083	0.154125	0.147039
2000-11-16	0	1.51		0.258231	0.257998	-1.0327	-0.136052	-1.69014		2.08817	-1.56498		-5.77508	0	-0.263158	-0.75		3.47826	-0.778443	-3.58744	-0.913061	-0.430293	6.29921	-1.71544			-0.748663	-2.64151	0	-1.46932		0.784314	0.0590667		0.196078	-2.07081	-1.12693		-0.409836	-0.582212	1.87075		-0.662252		0	0.372825	-0.109077	-0.642312	-2.94981
2000-11-17	0	0.780959		0.257566	0.514668	0	-0.476842	0.286533		-3.29545	0.664118		-0.16129	0	0	-3.27456		0	-2.98733	3.48837	-1.20192	-0.486171	3.7037	-0.718686			0.474138	-0.387597	-3.10345	2.91737		-0.486381	1.06257		0	0.136426	1.09178		0.823045	0.343296	0.33389		0.518519		0	-0.58993	-0.78777	-0.175084	0.426351
2000-11-20	0	3.61624		-2.05523	0.30722	0.695652	0	-0.4		1.05758	-5.17793		-0.969305	0	-1.05541	-3.64583		-4.11765	-1.36858	1.87266	-0.446067	0.0977093	-1.42857	-2.71975			-0.600601	1.16732	-0.355872	0.716235		-0.195503	0.46729		0	-2.0436	-0.925706		0.0816327	-1.00624	0.942873		3.61091		0	-0.439546	0.322327	-1.48408	-0.575185
2000-11-21	0	0.249288		1.18033	-0.71465	-0.345423	-0.616017	-1.31956		-1.30233	-1.07527		0.271887	0	1.33333	2.97297		2.54163	0.441501	-0.0735294	-1.85336	-0.227766	-0.724638	-0.818539		7.1028	-0.410013	0	-0.714286	-0.716235		-0.29383	0.290698		0	3.68567	-0.33541		0.0815661	1.78898	1.64835		2.7027		3.15457	0.331136	-1.51242	1.99945	0.0137741
2000-11-22	0	-0.53286		-1.26377	-4.37018	-0.693241	-0.482089	0		-4.33553	-2.53623		-4.22993	0	-1.57895	-4.85564		-2.99145	-1.85243	-5.00368	-0.290517	-0.043483	-3.64964	-4.60879		0.34904	1.6468	-3.07692	-2.15827	-4.0337		-5.10806	0		-0.195695	-6.43863	-3.6899		0.977995	1.75754	-0.540541		-5.54017		2.44648	-0.0660315	0.0875239	-0.644468	0.661066
2000-11-23	0	-0.142857		0.656383	0.0537634	0.34904	-2.49135	1.74419		0.246305	0.984037		0.736127	0	-1.06952	4.41379		0	0.0959693	0.154919	-1.39438	-0.0761283	3.0303	-1.25843		0.130435	2.3236	3.1746	6.61765	0.745606		0.828157	0		-0.196078	0.501792	-0.661425		-1.12994	-1.02061	1.08696		1.75953		8.95522	-0.264186	0.715478	-0.5	1.47763
2000-11-24	0	0.178827		1.17379	1.45083	0.521739	-0.070975	0.857143		0.859951	2.29537		2.36088	0	0.540541	3.56671		1.76211	-0.830936	0	3.9046	-0.43535	2.20588	1.38826		-2.38819	0	0	0	2.56669		0.924025	0.463768		0.196464	-1.78317	1.39447		0.408163	-0.594884	0.537634		0.864553		9.31507	0.264886	-0.568316	0.835257	-0.175273
2000-11-27	-2.85714	0.856837		0.225588	1.48305	0	0.781256	0.283286		-2.14373	1.46063		0.0549149	0	-1.07527	-0.637755		0.779221	-0.418949	-1.00541	-0.609385	1.15872	2.8777	0.987654		0.756228	-2.41667	0	0	1.43764		2.13632	0.519331		0.196078	1.81554	1.78417		0.894309	-0.0398963	0		0		-0.250627	-0.176134	0.079384	0.397333	-1.24257
2000-11-28	0	0.141593		-0.160772	-0.887265	-0.17301	-0.7752	-0.960452		-1.66791	-0.146046		-0.768386	0	-0.543478	-0.192555		0	-2.00647	0	-0.960556	-0.367409	-5.59441	-1.64481		-0.662252	0.341588	0	0	0		-1.49402	0.114811		0	-2.99572	1.1199		-0.0805802	1.27719	-1.39037		0		0.502513	0.0220734	-0.166574	-0.308559	-0.273523
2000-11-29	2.94118	0.38883		-1.15942	-1.26382	-0.34662	2.20171	0.0570451		-0.379747	-0.459674		0	0.131579	0.273224	1.02894		0	-1.55218	3.90625	1.52703	-0.997831	0	-2.39548		-1.77778	0	0	3.44828	-0.716235		-3.43782	0		-0.195695	-4.41176	0.0361141		2.01613	0.512315	0.32538		-1.14286		0	-0.551285	0	-0.289328	0.740538
2000-11-30	0	-0.880282		-1.56403	5.44	-0.173913	0.0694876	1.8244		3.15121	-3.52645		-1.76991	0.394218	-1.3624	-2.22788		-0.601375	-2.38175	-0.075188	0.386179	0.657318	3.7037	-4.02871		1.44796	-1.70213	-3.07692	-3.33333	2.48469		-2.72251	2.35092		0.196078	-3.69231	-0.385078		-0.790514	-0.744952	-0.540541		-2.74566		-0.5	1.10865	0.0635627	-1.35637	0.408386
2000-12-01	0	0		-0.827541	-0.101163	0	-1.94444	0		-2.31584	1.69713		1.91441	0	0	-0.716146		0	0.927835	5.34236	-3.62422	-0.609491	2.14286	3.13631		0.802855	1.75325	4.7619	-3.44828	-0.703635		2.2605	1.0084		0	5.83067	3.26166		0.876494	0.553032	0		0.148588		0	-0.219305	-0.571701	-0.116295	2.87419
2000-12-04	0	1.24334		-2.67023	0	-0.696864	-0.212465	-1.11982		-4.16141	-3.61575		-2.20994	-0.52356	-2.20994	-3.27869		-0.605013	-1.25979	0	-5.7563	1.1936	-2.0979	-4.18713		-0.221239	-0.127632	0	-4.64286	-1.78106		0.736842	0.665557		0.195695	-0.981132	-2.84277		0.315956	-3.06423	0		-1.33531		0	0.219787	0.0798594	-0.931443	-2.53031
2000-12-05	0	0.877193		-0.342936	-2.58228	0	1.63236	0.0566251		3.21053	1.48724		1.18644	-0.789474	1.69492	4.74576		-0.869565	2.06897	-2.14286	-3.54436	-0.032464	0	5.59082		2.08426	1.19276	0	-0.749064	1.78106		3.65726	3.1405		-0.195312	6.70732	1.61349		0.551181	2.35056	1.08696		-3.45865		3.51759	0	1.35653	0.193571	-0.0676041
2000-12-06	0	0		0.65382	2.39085	-2.10526	0	-0.565931		0	-0.809274		1.34003	0	-2.5	0		0	1.52027	0	-0.970649	0.573717	0	4.04624		-0.086881	0.799832	0	-3.77358	0		4.03226	2.8312		0.195695	2.5	-0.47399		0.234926	0.395961	0.645161		-2.33645		2.91262	0	-1.74776	-0.137998	-0.595319
2000-12-07	0	-1.91304		-0.478632	-0.507614	2.15054	-1.18715	-0.967558		4.28353	-0.264609		2.09366	-0.530504	-0.854701	1.2945		-2.63158	0.166389	0.0729927	2.28705	-0.613497	-1.42857	-0.933333		1	-0.70996	0	9.80392	-1.78106		-1.74419	1.03896		-0.195312	-3.55401	-0.881057		-0.15625	-1.06488	-0.641026		2.87081		-1.17925	0.219305	-1.92308	0.0483659	-2.27304
2000-12-08	0	0		-0.0343525	1.17347	0	0	0		0	1.03913		-0.809498	0	0	0		0	2.99003	0	1.82523	-0.801386	-2.89855	1.22252		1.63582	0	0	1.78571	0		2.07101	-0.771208		0	1.15607	0.0720721		-0.625978	1.13614	-0.0537634		0.310078		5.01193	0	-0.898693	-0.759669	1.32312
2000-12-11	2.85714	1.95035		-0.0687285	2.31972	-0.350877	1.20141	0		5.62347	1.00656		3.75408	0	0.574713	2.7476		-0.27027	0.483871	0	3.78669	0.982533	2.23881	4.12188		-0.889454	0.925342	0	5.26316	0		0.869565	-2.74611		0.195695	0.428571	0.10803		0	-0.0394166	0.699301		4.48223		0.227273	-0.76586	0.568838	0.508003	1.18213
2000-12-12	-2.77778	1.21739		0.171939	-2.11927	-0.528169	-0.069835	0		-0.416667	1.88475		1.10121	0	-0.285714	0.0621891		3.88437	-1.44462	-4.44931	3.10881	0	-1.45985	-1.19187		-1.7094	-2.39633	0	0	0.716235		-1.14943	0		-0.195312	0.782361	-1.31894		0.787402	-0.591483	-0.747863		1.77515		0	0.441	-0.549225	-0.415426	-0.190192
2000-12-13	0	-2.06186		0.102987	5.13595	0.530973	0.419288	0.229885		1.11576	0.850521		-0.570539	-0.266667	0.573066	-0.559354		0	-1.30293	0	1.75879	0.345946	0.740741	-1.66936		1.21739	2.9035	0	0	0		0.484496	-0.106553		0	4.44601	-1.57959		0	-0.337168	-1.07643		0.726744		3.62812	0.329319	0.379163	-0.111242	-0.775827
2000-12-14	-2.85714	0.175439		0.788752	-3.49617	-1.40845	-0.69589	-1.66284		-1.54023	-3.12039		-4.01669	0	0	-0.625		-2.86957	-1.9802	0	-2.44856	-0.237018	2.20588	-5.03834		-1.15979	-0.93361	0	0	-0.357476		-4.91803	0.16		-0.195695	-4.72973	-0.901235		0.390625	-2.14925	-0.979325		-0.36075	-5.20984	0.437637	0.0875131	-1.281	-0.856129	-0.274348
2000-12-15	0	-1.92644		-1.90541	0.496278	-0.535714	-0.0700797	-0.816327		-2.56829	-2.08923		1.90217	0	-0.2849	-3.01887		-0.0895255	0.10101	0	-3.18498	0.431965	-2.8777	-2.7105		-3.08561	-2.7644	-1.51515	-1.66667	3.86366		-4.86815	0.106496		0	-6.95035	-0.61044		1.01167	-1.99309	0.43956		1.37581	-0.305344	0	0.174902	-0.382632	1.0952	-1.05915
2000-12-18	5.88235	2.64286		-0.763094	3.35802	-0.359066	-0.210379	-0.0587889		-2.94752	0.733496		-0.96	-0.26738	1.14286	-2.20493		2.15054	-0.302725	0	0	-0.537634	1.48148	2.25252		1.79372	1.55072	0	0	-3.50619		3.62473	-0.265957		-0.392157	2.13415	2.35648		0.924499	-0.809297	0.929978		2.14286	-0.765697	0.43573	-0.0436278	-0.601202	2.43056	0.875852
2000-12-19	0	0.904662		0.908773	0.955566	0.36036	0	0		-0.617284	2.25066		1.88476	0	0.282486	2.12202		-1.92982	-0.303644	0.763359	-2.48366	0.324324	-4.37956	2.26087		0.352423	0.742312	0	1.69492	0		3.90947	-0.266667		-0.19685	1.04478	1.76341		1.52672	1.67364	-0.162602		1.3986	1.69753	6.94143	0.436667	-1.20968	-0.291525	-3.59702
2000-12-20	0	-0.103448		-2.59785	-3.4548	-1.0772	-1.05411	0.411765		-3.57764	-0.733707		-4.96829	-0.80429	-2.8169	-4.54545		-0.268336	-3.89171	-2.27273	-4.82574	-1.875	-3.05344	-4.37642		-0.834065	-0.105263	-1.07692	3	0		-3.66337	0		0	-8.34564	-0.180505		0	2.57202	-0.325733		-2.2069	-0.91047	-0.20284	-0.543467	-0.807823	-2.42742	-24.732
2000-12-21	0	0		-2.91607	0.294118	0.181488	1.84659	0.175747		-0.82453	1.86957		0.111235	-1.62162	-0.289855	1.63265		0	-0.352113	-1.55039	5.44601	-1.16407	3.14961	1.01968		-0.398406	0	0	-4.53074	-2.89624		-0.513875	-2.13904		0	0.886382	0.602773		-0.75188	1.80542	0		0.141044	-1.83767	-0.609756	0	2.35748	0.648084	-6.34378
2000-12-22	0	-1.62237		2.63736	-0.635386	0.543478	-0.976288	1.40351		-0.0519615	-2.24072		1.11111	-1.0989	-0.581395	1.74029		-0.44843	1.37809	0	-0.934996	2.51111	5.34351	1.64319		0.711111	0.842993	1.08865	-1.01695	2.89624		0.72314	0		0.197239	-1.75719	-0.838826		-0.757576	2.85714	0.762527		-2.11268	1.24805	0	0.546437	3.12395	-0.657758	4.01541
2000-12-25	0	0		0	0	0	0	0		0	0		0	0	0	0		0	0	0	0	0	0	0		0	0	0	0	0		0	0		0	0	0		0	0	0		0	0	0	0	0	0	0
2000-12-26	0	0		0	0	0	0	0		0	0		0	0	0	0		0	0	0	0	0	0	0		0	0	0	0	0		0	0		0	0	0		0	0	0		0	0	0	0	0	0	0
2000-12-27	0	0		0.28551	1.32809	0.18018	0.774646	0.0576701		-2.91136	1.52805		0.659341	-0.833333	-0.584795	1.31579		-0.720721	1.28965	-1.5748	0.674157	-0.682853	0.724638	1.55889		-1.10327	0.77325	0	1.0274	1.76846		0.307692	0		0	-1.54472	2.23565		0.763359	-0.0957854	1.08108		1.72662	-0.46225	-0.408998	-0.434768	3.67092	1.44271	3.60694
2000-12-28	0	0.982456		-1.20996	1.5534	-0.179856	-0.768691	-0.576369		-2.249	1.82756		0.982533	-0.560224	-1.76471	1.2987		-0.181488	3.06263	-2	4.35268	0.0763942	0.719424	1.19386		1.82954	-0.456242	0	0	-1.76846		0.306748	0		-0.19685	4.12882	1.08747		0.151515	-1.07383	0.534759		0.282885	-0.309598	0.410678	0	3.58794	-0.405359	0.959729
2000-12-29	0	0.38221		3.63833	-0.956023	1.8018	1.12676	3.76812		-0.301287	0		1.08108	0	0	1.60256		0.818182	3.13856	5.71429	-0.55615	-0.0218103	2.14286	0.573034		1.00789	0	0.769231	1.69492	1.06482		0.407747	0		0	-1.82395	-0.5145		-0.151286	-1.31808	0.478723		-0.141044	-0.776398	3.27198	0.436667	1.48227	2.78008	-0.354147
2001-01-01	0	0		0	0	0	0	0		0	0		0	0	0	0		0	0	0	0	0	0	0		0	0	0	0	0		0	0		0	0	0		0	0	0		0	0	0	0	0	0	0
2001-01-02	0	-0.484597		-0.834202	0.530888	-0.707965	-0.278554	-1.73184		1.23626	-1.09797		-0.320856	1.40845	2.99401	-2.33438		0	-2.23373	0	-1.54872	0.687173	-0.699301	-3.47447		3.2538	1.70833	-0.763359	-1.66667	0.703635		-2.84264	0		0	-2.66559	0.834509		-0.378788	1.17855	-0.476443		-0.847458	0.156495	1.9802	-0.652166	-0.909159	2.69146	3.85335
2001-01-03	8.33333	0.869565		-3.64529	0.576092	-0.356506	0	-1.64866		2.57802	-0.768574		-1.93133	1.38889	-1.45349	-1.55039		1.44274	0.0993377	0	-4.30413	-0.704149	2.11268	3.00926		-0.168067	-1.67964	0.769231	0.338983	0		-0.731452	-1.0929		0.591716	-5.39419	2.35459		-3.04183	-1.76665	-0.425532		1.1396	-6.5625	-9.70874	-0.437651	-1.60939	-0.267974	-2.70173
2001-01-04	12.8205	0.517241		2.8374	4.77327	1.25224	0.698327	2.83237		2.77778	-0.860585		3.50109	1.36986	5.60472	7.48031		-3.82222	2.38174	-0.3861	0.479452	0.512765	2.06897	2.93258		-1.51515	0	0	-0.337838	1.73773		9.05263	-0.552486		0.392157	10.0877	0.148047		-0.235294	1.04743	0.42735		5.6338	-3.01003	1.72043	0.439574	1.94145	-0.0458746	5.01666
2001-01-05	-4.54545	1.20069		0.990449	0.22779	-0.176678	0.901521	-0.449691		1.08108	1.41059		1.10994	0.27027	0.558659	1.03785		1.66359	2.90792	0	-0.0908884	0.336481	0	-0.065495		0.42735	3.4375	0	0	-1.03901		-0.965251	0		0	3.8247	-1.98999		-0.157233	2.3274	0		0.133333	3.62069	0	0.547035	0.524856	0.413061	1.78036
2001-01-08	0	2.54237		2.62697	0.227273	0	-0.34364	-1.4681		-0.534759	0.171196		-0.679561	0.134771	-1.11111	1.32931		0	1.78964	0	-2.36525	-1.01688	0	-0.371382		-1.70213	-0.704935	-1.9084	0	0		-1.75439	0		0.195313	-1.76516	-1.09061		-0.866142	-0.382263	-1.06383		-1.06525	-0.665557	0	-0.435241	-2.14067	-0.816193	1.28161
2001-01-09	0	0		2.45734	-0.907029	-0.530973	-0.896555	0.34384		0.230415	0.5768		0.105263	0	-0.280899	-0.178891		1.36364	-1.14127	0	6.56883	-0.830601	0.337838	-0.120601		-0.4329	-0.283976	0	-1.01695	0		0.0992063	0		0	-0.78125	-0.175953		-0.317712	0.575595	0.698925		-1.07672	0.335008	0.634249	0.218586	-0.884146	-0.40158	0.752394
2001-01-10	9.52381	-0.495868		-2.06529	-4.80549	-1.24555	0	0.171331		0.408685	-0.318607		1.15668	0	0.28169	-1.79211		0	-2.68331	0	0.721311	1.31144	-1.0101	-0.109769		-0.434783	-0.12205	-0.389105	-0.684932	0.693871		-0.594648	0		0	-1.5748	-0.540541		-2.39044	1.08737	1.86866		-1.29252	-0.66778	5.88235	0.327136	-0.0845894	-1.59297	2.10455
2001-01-11	0	-0.332226		3.87755	1.39423	-0.540541	1.46138	0.22805		-0.63597	1.34242		2.9106	0	0.280899	0.851582		0	2.9176	0	2.27865	-0.261068	0.680272	3.57143		-1.74672	-0.936864	-0.390625	0	2.39132		-1.59521	-0.555556		0.194932	3.68	-0.106333		0.244898	-0.113229	-1.46751		1.03377	0.336134	2.77778	0.543496	-0.100054	0.597797	-1.34641
2001-01-12	4.34783	-1.63333		-0.785855	-1.37506	0.905797	0.137179	0.39818		2.30415	-0.273339		1.91919	0	0.840336	1.93004		0	0.155763	0	0.657755	0.250845	0.337838	-1.27321		-1.55556	4.85197	0	0.689655	0		1.62107	-0.223464		0	0.385802	-1.83323		-0.2443	-0.963537	0.957447		-0.682128	4.69012	0.3861	0	0.215716	0.0333845	-0.252738
2001-01-15	-4.16667	-0.0338868		0.924092	0.625	0.179533	2.73972	-1.24646		1.32633	0.611427		-0.396432	0.13459	1.38889	-0.769231		-2.51121	-0.466563	-1.16279	0.56914	0.424282	-3.367	1.49382		-0.27088	2.94118	-1.96078	0.342466	0		-1.59521	0		0	3.99693	-0.481928		-1.22449	0.953834	-0.421496		0.412088	3.04	0	0	0.146064	-0.206915	-1.09797
2001-01-16	4.34783	-0.237288		-1.27534	2.48447	-0.716846	2.33333	-0.745841		-2.32156	-1.11065		-0.696517	0	0.547945	-1.55039		0.0919963	-1.0625	0	-0.27248	-0.0108331	-0.348432	-0.984752		0.950656	2.66667	2	-1.02389	-2.39132		0.101317	0		-0.194553	-0.591279	-0.920097		1.23967	0.132275	0		-0.683995	-1.08696	-3.65385	-0.216223	1.29731	-0.274229	-1.96413
2001-01-17	0	0.883452		2.91487	2.5641	0.361011	-0.977199	0.0578035		1.1378	0.169527		0.501002	0	1.3624	2.3622		0	0.884397	0	0.37831	0.28169	0.34965	4.78024		1.79372	-1.68831	0	10.3448	0.689089		1.72065	0		0.194932	5.20446	1.53959		-1.87755	1.03793	0.21164		0.550964	0.486656	-0.199601	-0.758393	2.89482	-0.0268276	1.67247
2001-01-18	0	0		-0.289668	-1.22727	0.719424	0.986843	0.23108		5.6	3.17326		-1.34596	0	-0.537634	1.77515		3.40074	0.814026	0	-0.984087	-0.529386	-1.39373	1.34721		-0.352423	0.0188715	2.7451	-1.5625	1.02481		0.497512	0		-0.194553	2.61484	-2.04573		-0.166389	-1.23272	0.211193		-0.821918	-0.171848	0	1.57205	-1.50243	-0.429357	2.57025
2001-01-19	0	-2.96396		-0.839251	-2.07087	0.535714	-1.04234	0.74928		1.94129	0.738159		-2.57706	0.268817	0.810811	-0.290698		-3.11111	-1.24224	-3.92157	-0.148023	0.3367	-1.76678	-0.946626		-1.5473	-0.207547	0	3.1746	0		0.594059	0		0.194932	2.27273	-3.6855		0.416667	-0.340393	0.105374		-3.1768	1.75274	1	1.03181	-0.179453	-0.431209	0.0835282
2001-01-22	0	0.312392		0.683594	1.50376	0.71048	-1.31666	0.114416		-1.64886	0.712396		3.0083	-0.134048	1.34048	-1.34111		0.458716	0.314465	5.71429	1.75773	-0.194847	1.79856	1.65718		1.21239	0.170164	0	-1.53846	0		2.06693	-0.335946		-0.194553	-2.0202	0.127551		-0.248963	0.398482	1.26316		1.92582	1.59951	-0.594059	-0.851063	-0.449438	-0.44661	-0.851277
2001-01-23	0	2.07612		-0.743615	0	-1.5873	0.400267	-0.857143		4.13223	1.09135		-0.60423	0	-0.793651	0.768322		0.456621	1.28527	0	-2.1436	0.021692	-0.706714	0.910091		-0.221828	-0.339751	-0.763359	-1.5625	0		1.83221	-0.11236		0.194932	-3.09278	2.49682		0	0.831601	2.4948		1.60952	1.27157	-1.99203	0.643769	-0.458992	-0.224307	0.858586
2001-01-24	-2.08333	0		5.04886	1.15741	-3.22581	-2.12625	-0.864553		-0.566893	-0.39984		-0.202634	0	1.86667	-0.645161		0	1.23801	0	-0.276478	0.422902	1.42349	1.30823		-0.666963	0.568182	0	0	2.35116		3.40909	0		0	3.68794	2.03828		1.4975	1.68697	-0.30426		0.550964	-1.04634	-0.203252	0	-0.211656	0.0817494	1.55233
2001-01-25	0	0.338983		-0.341085	-1.373	1.11111	0.135775	1.16279		-0.50171	-0.0401445		-1.67513	0.134228	1.83246	0.767414		-1	0.856007	0	0.469183	0.345535	-0.350877	0.332616		-0.80573	0.753296	0	0	-1.67374		-0.732601	0		0	-0.136799	0.88916		2.21311	-0.829493	0.203459		-0.136986	0.755287	-2.03666	-1.0661	0.446936	-0.70111	0.410914
2001-01-26	0	0.540541		1.1201	1.02088	2.5641	0.271189	0.45977		0.87096	0.160643		0.258131	-0.268097	-1.79949	-1.11306		1.10193	-1.18218	-3.4749	0.82785	-0.204455	0	-1.60881		0.180505	-0.747664	0	-1.5873	0		-1.56827	-0.449944		0.194553	-2.05479	0.0845104		0.96231	-1.6171	0.507614		0	-2.69865	-0.4158	-0.107762	-0.701357	1.15163	1.89884
2001-01-29	0	0		1.56923	3.07763	-0.535714	-0.40568	0.0572082		-0.931606	1.56375		-0.360453	0	-0.26178	-2.19194		1.7257	0.368098	3.52	0.0421053	-0.765581	-1.05634	3.78555		3.87387	0	0.769231	0.967742	0		0.749766	-0.112994		-0.38835	0.699301	1.02533		0.476569	-0.39675	-0.20202		0.960219	-0.154083	2.50522	0	-0.508848	-1.00298	1.62249
2001-01-30	0	0.47043		-1.15117	0.713012	0.359066	0	0.0571755		1.05505	0.375049		2.2739	0	0.787402	1.75651		0	0.794621	0	0.925926	-0.16299	-1.06762	-0.677934		0.130095	0	-0.0763359	2.23642	0		-0.744186	-0.565611		0.389864	-0.347222	-1.49254		-0.790514	-1.08118	0.151822		-0.13587	0.462963	0.203666	-2.48112	-0.709924	0.280668	-3.06671
2001-01-31	2.12766	0.334448		1.74686	-3.31858	1.43113	-0.203666	-0.285714		1.99728	-1.06195		0.454775	0	1.5625	2.38095		0	0	0.0772798	3.0025	0.0326513	0.359712	0.557585		0.779558	1.22411	-0.687548	1.5625	0		-0.281162	0		0	0.766551	-0.412121		-0.796813	0.517737	0.555836		-4.7619	1.22888	-0.406504	0.442492	-0.146075	-2.38242	-1.82648
2001-02-01	4.16667	0.666667		-2.62048	-1.60183	-0.705467	-0.340134	-0.286533		-2.53672	-1.3715		-1.60966	0	-3.07692	0		-2.32143	-2.78957	0	-0.97166	-0.348167	1.43369	-6.30975		2.27761	1.86047	-1.15385	4.61538	1.34122		-1.8797	0.113766		0.582524	-1.45228	-1.41188		1.04418	-1.3926	-0.753769		-1.14286	0.30349	-0.408163	1.32157	0.092393	-1.18881	-0.681063
2001-02-02	-2	0.331126		1.17538	1.16279	1.24334	-1.02389	0.287356		-2.05479	-1.67271		-0.306748	0	0.26455	-2.84884		0	-2.43294	-4.2471	-2.22813	1.3757	-1.41343	-1.32653		1.59664	-2.6484	1.16732	-3.67647	-1.34122		0.0957854	1.59091		0	-1.05263	0.432099		0.158983	-1.60573	0.253165		1.01156	-1.059	-0.204918	-1.19563	-0.630769	1.07573	-1.32129
2001-02-05	0	0.330033		-2.14002	0.643678	-0.175439	1.58621	-0.573066		-0.2331	-0.20496		-1.23077	0	-1.31926	0.777977		-0.274223	-2.42967	0	-0.334518	-0.850835	-1.07527	-0.320579		-0.165426	1.21951	-1.76923	-0.152672	1.34122		-0.191388	0.33557		-0.3861	-1.91489	-1.25384		-0.15873	-2.12348	0		2.07439	-2.29358	0	-0.396046	-1.46307	0.61616	-0.271186
2001-02-06	0	-0.657895		1.34333	1.37049	0	-1.222	0		0.700935	0		-0.155763	0	-0.802139	-0.475059		0.824931	0.42595	0	-0.0839102	0.488812	-0.362319	3.43397		-0.041425	0.0926784	1.33125	0.30581	-1.00423		1.91755	0.445931		0.193798	0.867679	0.709573		0.397456	0.542387	-0.454545		1.61177	1.56495	-0.410678	1.61254	1.81475	-0.675017	1.76751
2001-02-07	0	0.496689		0.154131	-2.02794	0	-0.481095	0.0576369		-2.69142	-2.11542		-0.156006	-0.134409	-0.269542	0.238663		-0.909091	-0.326264	-0.403226	-1.82658	-0.356718	2.90909	-1.08325		-0.95317	3.33333	0.463679	0	0		-0.658514	0.443951		0	-3.36918	-0.741656		0.950119	-0.899101	-1.06545		-1.58621	1.74114	-0.412371	0.543496	-1.26543	-0.161143	-0.384102
2001-02-08	0	0.329489		2.33918	1.51794	-0.527241	0	0.230415		-0.143062	0.776332		0.0520833	0	-0.540541	0.535714		0	0.261866	0	2.30967	-0.357995	-2.82686	0.983573		-2.05021	0.358423	0	0.609756	1.00423		0.189394	0		0	-0.148368	0.622665		-0.54902	0.987903	0.769231		0.210231	1.92337	0	0.0432222	-0.422007	0.0421053	-1.87762
2001-02-09	0	-0.295567		-1.29323	1.63117	-0.883392	-1.24309	0		0.883477	-2.04039		0.937012	0	-0.543478	-1.24334		0.917431	-0.0979432	0	-0.689799	0.0435493	-1.09091	-0.692841		0.726185	-0.142857	0	-0.606061	-0.668364		-0.661626	0		0.193424	-3.04606	-1.17574		0.55205	-0.53903	0.508906		-0.909091	-1.48588	0	0.0648613	-0.431643	-0.392817	-1.94772
2001-02-12	0	0.461133		1.79768	1.42666	0.713012	-1.04895	1.09195		0.733728	1.53029		0.154719	-0.13459	1.0929	1.61871		0	0.490196	4.8583	1.43128	-0.587659	0	1.11223		-0.212044	-0.304006	-1.15385	-0.914634	0		0.38059	-1.10497		0	1.68582	-0.901691		-0.156863	2.0273	0.253165		1.05857	0.452489	0	0.388748	-0.220698	1.03521	-0.278794
2001-02-13	0	1.63934		-0.718348	1.23077	0.530973	1.97879	0.341103		0.681391	-0.983881		0.92688	0	-0.540541	0.648968		0	0.650407	-1.9305	-0.228263	0.667761	-0.367647	0.05		0.297493	0.896861	0	1.53846	2.97307		0.853081	-0.558659		0.3861	2.3361	1.8577		-0.235664	0.708243	0		-0.349162	-0.15015	0	-0.172117	-0.505569	0.913083	-0.646514
2001-02-14	0	0		0.241182	0.564481	-0.528169	-2.2869	0.226629		-3.10385	0.465116		-1.12245	0	0.543478	-2.1102		-0.727273	-0.646204	-0.787402	-1.70549	-0.859069	2.58303	-2.54873		-1.27119	-0.462222	0	-0.606061	0		0.093985	0		0.192308	-3.01915	0.856079		0	-1.07443	2.92929		-0.350385	-1.80451	0.414079	0.215524	-1.15919	-0.25556	-2.51495
2001-02-15	0	0		-0.75188	0.604491	0.176991	2.83688	1.18711		1.95087	0.568182		-1.18679	0	0	0.898204		0.732601	0.552846	0	1.84088	0.142591	1.79856	0.358974		0.214592	0.0357207	0.389105	-0.914634	-0.653086		0.56338	0		0.191939	6.3022	-1.56231		0.708661	0.533175	0.294406		0.281294	0.765697	0	-0.0214949	0.345409	-0.0415484	-0.631427
2001-02-16	0	0		-0.909091	-0.858369	-2.12014	-2.13793	-0.558659		-1.06308	-1.27642		-2.45431	0	-1.89189	-1.42433		0.909091	-1.326	-1.5873	-0.560981	-0.328587	1.06007	-2.64691		-0.214133	-0.017854	0	0.615385	-0.987697		-2.14753	0		0	-4.5	-1.66208		2.18921	-2.86781	-0.684932		-4.2777	-2.58359	0.412371	-0.408686	-0.728466	0.623485	0.653595
2001-02-19	0	2.16129		0	-0.0865801	-0.722022	-0.0704748	0		-0.668577	0.890208		0.428266	0	-0.826446	0.782661		-1.62162	-0.458866	0	-0.689511	-0.384615	1.04895	0.56687		-0.815451	-0.0357143	0	-0.611621	0		0.477099	-0.393258		0.383142	-1.42109	-0.749778		-1.30069	1.15268	0		-1.75824	-0.780031	0	0.129583	0.0967664	-0.771084	-0.0180375
2001-02-20	2.04082	0.410483		-0.275229	-1.64645	0.363636	0.0705245	0.449438		-0.240385	-1.34454		-0.10661	0	1.38889	-1.6129		0	-1.11953	0	-0.189354	0.0220629	0	-0.104384		-0.302899	-0.267953	0	1.53846	0		-0.759734	-0.733221		-0.19084	2.80728	0.128041		0	-2.11915	0		-3.05742	0.314465	-1.23203	0.733397	-0.0161121	-0.506487	-2.79632
2001-02-21	-2	-0.314465		-1.10396	-2.46696	-0.362319	2.18463	-0.167785		-0.963855	-1.5971		-1.97439	0	-1.91781	-0.85003		0.732601	-2.9304	2.82258	-2.40304	-0.297783	-3.80623	-5.21421		0.607639	-0.125381	0	0.606061	0		-1.05263	-2.84091		0	-0.664207	-1.20205		0.310078	-1.75654	-0.492611		-2	-3.1348	-7.48441	0	-0.854081	-0.27894	-1.15071
2001-02-22	0	2.36593		-0.837209	0.722674	0.363636	-2.06897	0.448179		-3.01703	-0.714131		-3.53838	0	-0.27933	-1.89835		0	-1.02916	0.392157	-2.31102	0.0995575	1.43885	-0.231507		3.32183	1.05811	0.775194	0	1.64078		-0.386847	-1.75439		0.191205	0.297177	-2.83458		1.62287	-3.36798	0		0.784929	-0.647249	-0.449438	0.642391	-1.08899	-0.181818	-1.12655
2001-02-23	6.12245	-2.92758		-0.969356	-0.807175	0.362319	0.0704252	-0.780814		-1.40492	-0.76286		-1.0158	0	0.280112	-1.1236		-0.454545	-1.21317	0	-3.53748	0.486242	-0.70922	-2.87293		-1.04384	-0.177462	0.769231	2.40964	0		-0.291262	-0.297619		0	-3.92593	-1.19888		-0.456274	-1.67814	0		-2.02492	-2.11726	0	-0.744677	2.77709	-0.168138	-0.588682
2001-02-26	0	2.66667		-0.221029	-3.4358	-0.265336	-0.422238	-0.337268		0.687023	1.36174		0.684151	0.134771	-0.27933	1.32576		0.456621	-0.245614	-2.73438	-0.573	-0.0329924	-2.14286	0.796359		-2.1097	-0.622222	-0.687023	4.11765	-1.31047		-7.01071	-0.597015		-0.381679	4.08635	0.714575		-1.06952	2.27571	0		0	0.166389	0	0.321526	-1.43896	-0.350877	2.5788
2001-02-27	0	-0.0309215		0.411392	-0.514981	0	0.212014	0		-0.657063	0.303359		1.52888	0	0	1.24611		0	1.12557	0	0.184417	-0.110011	2.18978	2.51693		0	0.536673	0	0.282486	1.31047		-3.97906	0		-0.191571	1.11111	0.21419		1.69884	-1.56183	0		3.02067	0	1.80587	0.106841	-0.283884	1.91549	1.04283
2001-02-28	0	0		0.315159	-1.03529	2.20994	0.493648	-0.282008		0.356143	1.27457		-0.948132	0	-0.840336	-0.430769		0	-0.208696	0	0.460193	0.220264	1.07143	-1.23307		0.862069	-0.355872	0	-2.8169	-0.32601		0.436205	0		-0.191939	-1.8315	0.253807		0.911162	-0.152141	0		1.23457	1.49502	1.99557	-1.17394	0.0650724	-0.290216	2.30372
2001-03-01	0	-1.60841		-1.03676	4.32715	0.900901	-1.75438	0.169683		0.380228	-1.15188		-0.900901	0.13459	1.41243	-0.741656		0	-1.11537	0	-4.23729	-0.758242	-1.41343	-3.02084		-1.7094	-0.178571	2.22905	0.289855	0.32601		-1.84582	0		0.192308	-4.85075	0.159893		-2.93454	-0.108838	-0.990099		2.43902	-1.96399	0.652174	0	-0.796618	-0.900901	-2.41398
2001-03-02	0	0		-2.06349	-2.3701	-2.5	-0.285717	-0.0564653		3.48485	-3.23694		-2.78409	0	0	-0.249066		0	0.24674	0	-2.17651	-0.287897	-0.716846	2.18391		-1.52174	-0.715564	-0.827068	2.89017	0		-2.54425	0		0.191939	-1.64706	-0.226154		0.387597	-3.11615	0		-3.0506	0	0.431965	0.086379	0.606359	-0.685315	-2.69522
2001-03-05	0	-0.502986		0	3.08123	-2.01465	0.286536	1.12994		-0.195217	-1.89563		2.16248	0	-0.557103	0.187266		0	0.0351617	0	-4.32763	-0.244309	0	-0.337458		0.0441501	0.900901	3.10842	-0.280899	-0.653086		0.794552	0		0	2.55183	-1.61333		0.3861	-0.697256	0		0.076746	-1.33556	0	0.345274	-2.49226	-0.429517	1.29008
2001-03-06	-3.84615	-0.947867		2.3987	-0.498188	-1.30841	0	0.27933		1.68704	0.704706		0.228833	0	1.68067	2.49221		1.54545	0.527241	2.81124	0.971122	0.489814	2.16606	2.76524		-1.5887	0.892857	-3.30882	1.40845	0.978037		1.46396	0		0.191571	4.51011	0.82667		1.46154	0.453001	0.5		0.460123	1.52284	0	0.860215	-0.38423	0.912241	1.94793
2001-03-07	0	3.34928		-0.728079	0.227583	-0.94697	0	-0.835655		-1.41861	1.693		4.8516	-0.134409	-0.826446	0.729483		-1.52193	0	0	0.860542	1.51767	-0.706714	-0.70291		0.224215	2.65487	4.18251	-1.38889	0.323898		-0.332963	0		-0.191205	0	0.537634		1.36467	0.0676437	1.19403		1.37405	-0.666667	0	-0.533038	-1.9034	0.210231	1.21257
2001-03-08	4	0		0.765306	-1.58946	-0.382409	0.35714	1.06742		-0.585366	-0.332963		3.4295	0	-1.11111	0.6035		0	2.0979	0	1.35508	0.250982	-0.355872	0.752129		1.78971	0	0	1.40845	-0.648849		2.11581	0		0.766284	-0.818452	1.44385		0.224383	-0.0225327	0.0983284		-0.677711	-0.503356	0	-0.107185	2.23096	-0.566434	-1.65184
2001-03-09	0	-1.23457		-0.791139	-2.1689	-0.575816	-0.284692	-1.61201		0.588813	-3.71938		-1.15789	0	-0.280899	-1.61968		1.81818	3.04795	-0.078125	0.445655	-0.0544247	0.714286	-1.27347		0.747253	0	0	0	0.648849		-1.41767	0		0	-3.97599	1.41012		-2.98507	0.0225378	0		-2.19864	0.337268	0	-0.643769	1.92308	0.506365	0.867479
2001-03-12	-2.88462	0		-3.66826	-1.65094	0.3861	3.4975	-0.112994		-4.2439	-3.37728		-2.66241	0	0.28169	-3.10976		-0.892857	0.0664673	0	-7.59182	-0.0980179	-1.41844	-5.09285		-0.56719	0	0	-1.38889	2.23838		-4.64602	-2.1021		-0.190114	-3.90625	-2.53411		-2.30769	-2.74899	-1.57171		-1.00775	6.55462	0	-0.431979	-2.23954	0.181933	-2.54346
2001-03-13	-3.9604	0		0.364238	-2.82974	0.961538	-2.06897	-0.848416		-1.91034	-0.550634		-0.437637	-0.538358	-0.280899	0.188798		-0.900901	-0.597808	0	-6.16164	-0.795814	0	1.96837		0.0438789	0.689655	-3.94161	-0.56338	-1.91553		0.348028	-1.53374		0.190476	-5.44715	-2.05333		-1.10236	-0.347544	0.199601		0.54816	-4.73186	-0.430108	0.108463	-0.42796	0.069847	0.0375516
2001-03-14	-1.03093	-0.75		-1.02276	-3.5538	-2.09524	-0.35211	-1.31204		-1.32433	-2.84064		-2.63736	-0.541272	-1.69014	-1.44472		0	-1.13598	-2.2674	-3.66686	-0.736264	-2.15827	-5.34299		-2.41228	-2.41438	0	-9.34844	-0.971701		-4.9711	-0.623053		-0.190114	-2.2356	-2.53199		-2.46815	-1.37177	0		-0.311526	-0.827815	0.215983	0.758393	-0.842744	-0.279193	-1.06982
2001-03-15	0	0.283375		0.566667	4.913	0	-1.06007	0		-2.5	-0.445986		2.14447	-0.952381	1.7192	1.14723		0.454545	0.304157	1.6	5.13426	1.18455	-1.10294	1.20175		1.1236	-0.421127	1.82371	0	3.51767		4.62287	-0.31348		-0.190476	0.263852	-0.837989		-2.85714	0.848656	-0.996016		0.78125	1.00167	0	-0.752684	-2.14176	-0.286974	0.531208
2001-03-16	-2.08333	0.470958		0.530328	-3.95122	-1.55642	-0.714289	-0.982659		-0.458839	-2.93678		-1.21547	-0.412088	-3.94366	-2.58349		-0.180995	0.0673854	0	-1.74011	-1.10503	-1.11524	-3.98225		-4.4	-1.07489	0	0	0		-5.5814	-1.25786		0.381679	-5.08772	-4.02817		-3.78151	-0.116877	-1.40845		-2.24806	-2.47934	0	1.30009	-1.24197	-0.407132	-0.1321
2001-03-19	-2.12766	0		-0.098912	0	-1.3834	0.719428	0.0583771		1.11171	1.10256		-0.279642	-0.689655	-2.34604	-1.35834		0.453309	0	-2.75591	-0.714082	0.365085	-2.25564	-2.06121		1.76662	2.42252	-1.86567	-1.5625	1.86782		1.23153	0		-0.190114	0.831793	-1.37951		0.174672	-1.42757	-1.53061		-2.14116	-0.677966	-0.431034	-1.0695	-0.430921	0.0845785	1.43613
2001-03-20	0	0.5625		0.990099	3.50432	1.80361	-0.35714	1.51692		0.884956	-0.811565		2.41167	0	0	-1.18033		-0.631769	0	0	1.26582	0.209436	2.69231	4.08163		-5.20786	0.695652	3.80228	6.03175	-0.618739		0.973236	-0.254777		0.190476	2.19982	1.96429		0.697472	-1.54321	1.45078		3.72771	0	-1.94805	0.324307	2.69387	0	-1.73249
2001-03-21	0	-1.08763		-1.66667	-1.86457	-0.393701	-0.716849	-2.29885		-0.930356	-3.70749		-2.30011	0	-2.1021	-4.71135		-0.0908265	-2.52525	-2.02429	-0.710227	-0.483995	1.49813	-4.77941		-3.85542	0.172712	0	-2.69461	0.618739		-1.20482	-0.383142		0	-2.86996	0.248103		-2.42424	0.916325	-2.96221		-1.79687	1.53584	-5.73951	-0.862068	1.57392	-0.105634	-3.82938
2001-03-22	-6.52174	-0.848256		-2.62546	-5.75	-2.17391	-0.722025	-4.11765		-3.7832	-5.8683		-4.70852	-0.138889	-5.52147	-3.06407		0	-1.93437	4.95868	-5.32189	-0.331602	-1.84502	-5.16088		-4.11028	-3.06897	0	0	-5.38549		-5.2439	0		0.190114	-5.81717	-6.17266		-3.28305	-3.51254	0.526316		-2.94352	2.52101	-1.63934	-2.1739	-2.04911	0.105746	-1.71496
2001-03-23	-2.32558	-0.506971		1.02389	0.583554	1.21212	1.45455	1.10429		0.669269	2.65162		2.64706	-0.417246	5.84416	1.58046		-0.909091	0.739697	0	4.71442	-0.155262	0.37594	5.30601		-0.209096	0.498043	-3.663	-1.53846	3.51767		2.8314	-0.25641		-0.189753	4.31373	4.04965		3.66972	1.7583	1.57068		4.7541	-1.31148	-0.47619	1.11109	-1.94502	0.908451	1.72483
2001-03-26	0	0		1.35135	5.48523	1.79641	0	0.242718		2.54848	4.20445		2.69341	0	1.22699	3.9604		0.917431	0.48951	0	1.81818	-0.0666445	0.374532	5.10309		4.34783	0.884956	3.80228	-31.25	-3.51767		3.25407	-0.771208		-0.380228	3.57143	5.02535		2.21239	1.6549	0.412371		2.50391	-2.15947	0.478469	1.09891	2.58309	0.91423	2.08991
2001-03-27	3.57143	0		2.66667	5	-1.76471	-0.0716873	0.90799		2.35008	4.58861		4.18527	0	0	3.7415		0	0.800278	-4.25197	2.43764	0.722463	-1.49254	4.21775		-1.10442	1.63158	-0.3663	52.2727	1.29351		-0.242424	0		-0.19084	1.99637	2.58413		2.68398	0.0957625	1.12936		6.79389	-1.69779	0.714286	1.26088	-0.91956	0.138313	-0.251062
2001-03-28	2.29885	0.796178		0	-0.619048	1.79641	-1.0043	0.179964		0.554236	0.630358		-1.01768	0.418994	-1.81818	-0.262295		0	2.34726	0	-0.498063	0.386228	-0.757576	-2.23529		1.52284	0.983946	0	0	4.39991		-0.607533	-6.41192		-0.191205	-0.88968	-1.27336		-0.084317	-0.31093	0.507614		-2.00143	-1.5544	3.30969	-0.386439	-0.702576	-0.220994	2.11036
2001-03-29	-1.1236	0.473934		0.649351	2.77911	-0.196078	0	-0.898204		-1.02362	2.48058		1.56926	0	3.08642	0.262985		0	2.36088	0	-0.6396	1.68187	0.763359	2.2864		0.85	-0.871795	0	0	-1.86202		-0.366748	0.207612		-0.191571	-0.718133	2.34123		1.26582	1.53551	1.0101		0.364697	0.350877	0.457666	-1.40085	0.0786164	0.0761351	-0.644672
2001-03-30	2.27273	-0.943396		0	2.331	1.37525	0	1.51057		0.238663	-0.342298		1.54502	1.11266	-0.898204	1.31148		-0.909091	3.49259	-1.15132	1.93115	-0.0108108	1.51515	1.64706		-3.81755	0.534575	-1.10294	1.19403	-0.313736		3.55828	-0.0690608		-0.191939	1.44665	1.36986		3.33333	1.01607	1		0.508721	1.57343	0.22779	-0.983609	-0.122196	-0.40805	1.64122
2001-04-02	0	1.49206		-2.90323	-2.41458	-0.968992	0.362316	-0.892857		1.03175	-2.15898		0.472193	0.550206	-2.71903	-0.711974		0	-2.10124	6.48918	-0.933553	0.87577	-1.86567	-2.19907		-1.03093	-0.857633	-0.371747	-4.12979	1.24908		-0.829384	0.0691085		0.384615	3.0303	0		-0.806452	-0.561404	0		1.73536	-1.20482	0.681818	-0.110379	-0.157301	0.402778	-2.38453
2001-04-03	0	-1.47013		0.332226	-2.66106	-0.782779	-0.361008	-1.5015		-0.497512	-4.78937		-3.18538	0	-2.17391	-3.84615		0	-1.46341	-0.859375	-4.7949	-0.728832	0	-4.4497		-1.09375	-0.17301	0.373134	-1.53846	-0.622591		-2.62843	0.621547		0.574713	-8.3045	-1.44595		-0.813008	-1.83486	-0.990099		-2.70078	-4.3554	0.451467	1.21548	-0.822757	-0.0899156	-1.09636
2001-04-04	2.22222	0.31746		2.31788	0	0.788955	-1.8116	0.304878		2.10526	1.79089		0.862999	0	-1.5873	2.0339		0.0917431	-0.363036	-0.70922	0.582242	0.194342	-1.52091	0.371563		-5.21327	-0.190641	-0.0743494	-0.625	-0.626491		0.368098	-0.82361		-0.190476	3.58491	1.0421		-0.819672	1.48574	0.5		1.8992	-3.64299	-1.57303	-0.218348	-1.73859	-0.359986	-0.972384
2001-04-05	0	0.791139		1.2945	1.29496	1.17417	1.84502	0.607903		0.876289	2.01811		1.44385	0	2.58065	0.797342		-0.091659	0.761842	0	4.39942	-0.797414	0.3861	4.1461		-0.388889	0.764022	0	-0.943396	0		0.672372	1.5917		0.19084	7.01275	1.0992		0.826446	1.86541	0.0995025		-0.286738	-0.378072	0	-0.568935	0.35926	0.396026	2.31736
2001-04-06	1.08696	-0.156986		-0.447284	-1.51515	-0.773694	-2.17391	-0.60423		-1.83955	-0.101446		-0.369004	0	-0.943396	-0.791035		0.917431	0.756082	0	0.942612	0.315012	-0.384615	-0.331754		3.01171	-1.77494	0.0744048	1.5873	-0.947158		-0.425015	0.27248		-0.190476	-0.93617	0.805369		1.63934	-1.62262	-0.497018		0.359454	1.51803	1.14155	0.132035	-0.519062	-0.179931	0.0959693
2001-04-09	-1.07527	-0.471698		-1.2837	0.240385	0.110712	-2.14815	0.303951		0.884956	0.736227		-0.21164	0.273598	-0.31746	1.39535		0	0.522023	-1.50794	1.07113	-0.259881	0	-1.41465		3.73579	2.63158	0.371747	-5.625	0		-0.365854	0.679348		0	-1.03093	2.15712		0	0.447691	0		2.29226	1.49533	0	0.549468	0.305865	0.0346644	-0.287632
2001-04-10	0	1.10585		0.0325098	2.15827	0.6	0.0757031	-1.87879		0.722394	-0.529234		1.37858	0.272851	1.59236	0.917431		0.909091	1.00617	0	2.98913	0.542829	0.3861	2.79754		-0.208768	0.769231	0	0.993377	2.19624		3.05998	0.202429		-0.19084	0.694444	0.990615		3.22581	0.422238	0.0999001		1.33053	0.552486	0	-0.174863	0.340807	-0.880172	-0.923077
2001-04-11	2.17391	2.5		-0.227494	2.11268	-0.994036	-0.907716	0.679432		-0.461066	0.962757		1.51674	0.272109	0	0		-0.0900901	0.096401	0	-0.131926	0.58309	0.769231	1.27859		-3.24268	-1.67939	0	-1.63934	0		0.831354	0		0.191205	4.22414	-0.877646		-2.1875	0.303667	0.798403		-1.86593	-1.64835	3.83747	0.372225	-1.59099	0.762131	1.06755
2001-04-12	0	0		0	-0.45977	1.00402	0.305338	3.68098		-1.05507	1.32999		0.15456	0.135685	0.31348	1.62338		0	-0.224719	0	0	-0.161031	0	1.34353		0	-0.621118	0	-1	-1.24908		-0.235571	0		-0.19084	0.082713	0.638021		-0.159744	0.349325	-0.19802		-1.33803	2.23464	-1.08696	0.34904	2.62489	0.693914	-0.192049
2001-04-13	0	0		0	0	0	0	0		0	0		0	0	0	0		0	0	0	0	0	0	0		0	0	0	0	0		0	0		0	0	0		0	0	0		0	0	0	0	0	0	0
2001-04-16	0	0		0	0	0	0	0		0	0		0	0	0	0		0	0	0	0	0	0	0		0	0	0	0	0		0	0		0	0	0		0	0	0		0	0	0	0	0	0	0
2001-04-17	0	-2.28659		-0.651466	0.600462	-0.596421	2.207	-0.887574		1.04031	0.668648		-0.411523	0.135501	-0.9375	-1.02236		0.0901713	-0.514801	0	-1.61162	0.537634	-0.381679	-1.31429		-0.756757	0.694444	1.85185	1.0101	0.626491		-1.18064	0		0.191205	-2.64463	0.271704		-0.08	0.232072	-0.793651		1.07066	-0.182149	0	0	1.3364	-0.0620219	-0.711949
2001-04-18	0	1.71607		0	3.76492	3.4	2.38272	0.298507		2.7027	2.21402		1.44628	0.135318	0.946372	2.96966		-1.8018	0.517464	0.402901	0.56391	0.256684	1.53257	5.15345		0.43573	2.58621	-1.81818	1.66667	3.0749		7.70609	0.538721		0.19084	11.0357	1.17419		-1.1209	1.85228	0		-1.12994	2.18978	0	0	1.74672	-0.151703	0.813953
2001-04-19	0	0.613497		0.655738	1.76991	-0.386847	-2.54545	0		2.75689	-1.27557		2.13849	0.135135	-0.3125	-0.501567		0	0.482625	0	-8.86515	-0.789418	0	-0.231278		2.49458	0.840336	2.22222	-1.63934	1.20397		-0.831947	0.602813		-0.380952	0.30581	-1.60694		-0.809717	-0.204592	0.5		1.42857	0.357143	-2.63736	0.695652	0.437768	-1.18094	0.941945
2001-04-20	0	0.609756		-0.521173	-0.434783	0	-0.0746214	-2.97619		-2.43902	-0.950756		-1.29611	0.269906	-2.82132	-4.28481		2.75229	0.192123	0	-0.263698	0.451613	-0.377358	-2.82592		-1.16402	0.816667	0	2.66667	3.52729		-1.95749	0		-0.191205	-1.60061	-2.78678		1.38776	-1.11617	0		-0.56338	0.533808	0	-0.47495	1.8289	0.999371	-0.438012
2001-04-23	0	0.757576		-0.785855	-2.57642	-2.91262	-0.672144	-2.76074		-0.025	-0.590697		-1.71717	0.13459	-1.29032	-1.51415		-1.69643	-0.287632	2.56822	-0.0293772	-0.4924	0	-0.931501		-1.65953	1.6697	0	1.94805	2.28425		-0.969766	0		-0.383142	-1.23935	-0.826667		-1.77134	-3.43239	-0.696517		-0.354108	0	0	0.347071	0.0167856	-0.262939	-1.51109
2001-04-24	0	0.300752		0.759076	-0.717167	-1	-1.50376	-0.946372		1.02526	1.58455		-0.308325	0.134409	0	2.20588		0	1.05769	0.156495	0.382016	0.387263	1.13636	1.47919		0.326619	-0.162602	0	1.91083	-0.850491		1.38249	0		-0.192308	-5.64706	1.02178		0.819672	0.978053	0.200401		1.42146	2.65487	0	-0.345871	0.61257	0.395449	0.893377
2001-04-25	0	0.449775		-0.753357	-0.451467	0	0.610685	0		1.65842	1.04801		0.309278	0	0	-1.17724		0	0.444022	0	2.54684	-0.0214316	1.87266	1.01695		0.922409	-1.14007	-2.53623	2.34375	-2.88838		-0.568182	0.665779		0	0.0831255	0.0133085		-1.13821	0.377983	0		1.40154	0.862069	0.225734	-0.108463	0.917431	-0.55974	-0.500481
2001-04-26	0	0		-0.0330033	-1.678	-1.0101	1.59332	-3.88535		-0.170441	-1.20598		1.6444	0	0.653595	2.58107		0.454133	0.347332	-0.46875	-0.228376	-0.160772	2.20588	0.671141		0.16129	1.72982	0	0.763359	-1.77394		0.457143	0.198413		-0.385356	-1.07973	1.33067		-1.31579	1.92987	-0.4		0.760194	3.76068	0	0.0868761	1.61157	-0.152884	-0.0967305
2001-04-27	0	0		0.363156	3.45941	-1.83673	-1.7177	-0.463883		1.46341	1.02539		1.01112	0	0.974026	1.6129		-0.0904159	0.125865	0	1.05866	0.354267	-0.359712	2.33333		1.12721	0.404858	2.52788	0	-1.80598		4.09556	0		-0.193424	3.77834	1.07682		2.33333	-0.184715	0.100402		0.823045	-0.658979	-0.225225	-0.499034	0.837739	-0.508073	0.116189
2001-04-30	-2.12766	0		0.328947	0.312082	0.623701	0	1.86418		0.240385	-0.724988		0.3003	0.268456	4.18006	1.71429		0	-0.188561	0	2.97282	1.14463	-2.16606	-0.108578		2.01699	-0.935484	0.0725163	3.0303	0.605623		0.655738	0.462046		0	1.77994	0		0.977199	-1.59611	0.300903		-1.15646	-1.82421	0	0.0872078	-2.44394	0.377754	1.99226
2001-05-01	0	0		0	-0.888889	0	0	0		0	0		0	0	0	0		0	0	0	0	0	0.369004	0		0	0	0	0	0		-2.06298	1.57687		0	-1.03339	0		0	0	0		0.619408	0	0	0	0	0	0
2001-05-02	0	1.49254		-0.885246	-1.52466	0.206612	0.303946	-0.0653595		-0.479616	-0.146056		-2.19561	0.267738	0.617284	-1.9975		0.452489	0.440806	-1.0989	-0.412428	-0.190375	0.735294	-1.95652		-5.20291	0.130251	0	0	-2.13592		-2.77162	-0.84088		0.590564	0.401606	-2.16852		-0.16129	0.728726	2		1.50479	-0.168919	0.677201	-0.871459	-0.0909467	-0.341487	0.568936
2001-05-03	-1.08696	0		0.231558	-2.41348	0.206186	0	-1.17724		-2.89157	-0.0243784		-1.27551	0.133511	-0.306748	-1.33758		0	-0.15674	0	-2.18112	-0.455653	2.91971	-0.75388		-0.823271	-2.43902	0	-0.588235	1.5303		-2.7366	0.782779		-0.195695	-2.8	-1.18841		-0.646204	0.443407	-2.15686		-2.96496	-0.846024	-0.44843	0.659362	-0.595829	0.48951	-1.28229
2001-05-04	-1.0989	1.47059		0.627063	1.95987	1.02881	0	-0.264725		0.545906	-0.243843		-0.258398	0	-0.615385	0.645578		1.26126	0.784929	3.1746	-2.1733	0.0319353	0.70922	0.983021		0.940786	-0.833333	0	3.84615	0		1.87573	0.12945		0	0.411523	-2.67568		0.813008	2.06784	-1.1022		2.56944	2.04778	0	0	-0.18315	0.208768	-0.382044
2001-05-07	0	0.869565		0.0327976	0	0.407332	1.51515	-0.796284		1.85094	0.782205		-0.414508	-1.33333	0	1.34702		0	-0.155763	0	0.0288517	-4.01192	0.704225	-0.221239		-1.31579	0.840336	0	1.7094	0.30327		0	0		-0.196078	0	0.666482		0	1.16094	0.101317		0	-0.83612	0	0.240171	-4.00334	-1.91667	0.901246
2001-05-08	0	0.545977		-0.327869	2.83753	-0.20284	0.223881	-1.67224		0.654228	1.57652		-0.208117	0.27027	0	-0.316456		3.02491	0.99844	0.153846	-1.61523	0.853659	-1.3986	0.0554324		-2.77778	-0.666667	0	-1.96078	1.20397		1.26582	2.00388		-0.196464	2.29508	0.206897		1.20968	-0.0450045	0.202429		0	-2.36088	0	-0.326737	-2.43267	-1.45143	-0.266059
2001-05-09	-1.11111	-0.971706		0.328947	-0.667557	0	-0.967977	0		0.0240732	2.02961		-0.88634	0.269542	0	0.253968		4.05872	-0.154464	9.3702	-2.11082	-0.395735	0.70922	0.188366		0.857143	-0.167785	0	-1.42857	-0.299635		0	0.633714		-0.393701	-0.721154	-0.894701		3.42629	-1.59838	-0.606061		-0.27027	-1.03627	0	-0.262223	1.89671	-0.193979	0.914634
2001-05-10	1.1236	0.981241		0	2.37455	0.609756	-0.676692	-0.680272		2.0698	1.12333		4.99737	0.268817	0.309598	2.84991		2.40664	0.0309406	-3.16011	0.119796	1.77685	-0.352113	2.64322		4.02266	2.68908	-0.724638	-2.02899	0.299635		2.15909	0.81864		-0.197628	1.04923	4.73611		-0.616333	0.617708	0.254065		4.60705	0.8726	0.675676	0.0437999	2.07114	-0.770227	-0.69864
2001-05-11	0	0.600171		0	-0.306346	-0.20202	0.681303	0.479452		-0.848856	-0.647998		0.200401	0.268097	-0.308642	-1.35468		-4.05186	0.0927931	0	-1.25636	-0.455433	0	-0.872751		0	-1.71849	0.729927	0	-2.7296		-0.889878	2.43598		0.19802	-3.27476	-0.278478		0.387597	1.52342	-0.557527		-2.20207	1.21107	4.69799	0.635132	-1.63527	-1.98767	0.893706
2001-05-14	0	-0.227273		-0.327869	-4.96049	-1.01215	0.977439	-0.477164		0.951249	0.582343		-0.35	0	0	-0.31211		1.52027	0	0	1.18146	-0.0653595	-0.353357	0		0	-2.41465	-1.08696	-0.887574	1.22236		-5.78002	2.0122		0	-2.31214	-0.265957		0.23166	0.111982	0.917431		-3.37748	1.02564	4.05983	0.108817	-0.644094	0.895567	-0.245006
2001-05-15	0	0.370159		2.56579	0.184758	0.817996	-1.19136	2.67123		0.6596	-1.22742		1.25439	0	-0.928793	0.563557		0	-0.834363	0	0.688623	0.817528	-0.70922	-0.76087		1.74292	-0.938567	-1.02564	1.49254	0		4.22871	0.896593		0	1.01437	0.4		-1.00154	-2.01342	0.10101		1.30226	0	0.205339	0.217398	-1.31406	-0.381455	0.434536
2001-05-16	0	0		0.192431	-0.645459	-0.608519	-0.150722	-1.93462		-0.889305	0.445487		2.08127	-0.13369	0.625	0		-0.166389	0.498598	0	-1.15968	-0.194616	-2.5	0.0547645		1.01713	-0.39621	0	2.94118	-1.22236		-0.342857	0.592417		0.197628	0.669456	-2.65604		0.389105	-0.525114	0.706357		0.135318	-1.01523	0	0.043391	0.266312	0.611193	-1.84349
2001-05-17	1.11111	0.48227		-0.0640205	0	-0.204082	0.452831	0		0.377804	-0.466853		1.35922	0	0.621118	1.80573		-0.0833333	0	-2.10297	0.661853	1.36497	1.8315	3.33881		-0.847907	2.36942	2.51665	0.857143	-0.30794		1.20413	-0.706714		0.197239	-0.665004	0.777626		0.387597	-0.688547	-0.1002		0	1.7094	-1.22951	-0.585425	-0.318725	0.0292761	-1.07321
2001-05-18	0	2.34331		-0.320307	-0.835267	-1.22699	0	0		1.27029	-0.281426		-1.341	0.133869	-0.925926	0.733945		0	0.775194	0	0.806934	0.138933	0.359712	-1.21822		-1.17584	0.35479	0	-2.26629	0		-0.849858	-0.474496		0.590551	0.41841	-0.338432		0.3861	0	-0.752257		-1.08108	0.336134	1.03734	0	0.0888178	-1.19265	1.29795
2001-05-21	0	0		-3.98458	0.233973	0	0.601058	1.83673		-1.74216	-10.6303		1.74757	0	0	-1.0929		0	-0.307692	1.77778	-1.77883	0.939168	0	0.965147		1.67658	0.841751	-1.44404	-2.02899	0		1.14286	0		0.391389	2.66667	0.842162		1.92308	-0.623989	-0.454775		-0.478142	-0.502513	6.77618	-0.6325	-0.878516	-0.192536	-11.8187
2001-05-22	0	0		1.30522	1.86741	-0.207039	0.597458	0.534402		0.236407	1.34211		0.19084	-0.13369	-0.934579	-1.22775		0	-0.709877	-1.74672	0.996076	0.285473	-1.07527	-0.297398		-0.319149	-2.17028	1.8315	4.43787	0		1.35593	-0.178784		0.194932	3.49026	2.6805		0	1.46512	0		-0.480439	2.6936	-1.53846	0.087782	-0.957923	-0.808725	-1.32292
2001-05-23	0	-1.73793		0.033036	-0.779102	-1.65975	-0.519676	0.332226		0.825472	1.97351		-0.0952381	-0.133869	0	-0.310752		0	-0.839291	0	8.57741	0.168687	-0.362319	-0.713753		-0.373533	-1.36519	0	0	0		-0.278707	-0.41791		-0.389105	-0.470588	0.734619		2.49057	1.146	0.507614		-0.137931	-0.327869	0.585937	-0.109653	-1.62705	-0.845239	0.241758
2001-05-24	-1.0989	0.112296		2.14663	1.10855	-2.1097	0.970153	1.12583		-0.818713	0.229183		0.190658	-0.268097	0	0.0623441		-1.58465	0	0	-0.247729	-0.0105252	0	0		0	0	-1.79856	0.283286	0.30794		1.11794	0		0	0.0788022	-0.442766		-0.95729	0.294584	0		0.414365	0.986842	5.82524	0.987928	0.909676	0.512975	4.40693
2001-05-25	0	0		-0.90527	-0.822293	-0.431034	-1.69992	0.196464		-2.78302	0.101626		-1.71265	-0.537634	0.314465	-1.86916		1.61017	-0.564263	0	0.57947	0	0.363636	-2.14592		-1.17836	-2.24913	1.02564	0.847458	0.613049		-0.939746	-0.479616		0.195313	-0.551181	-0.457816		-0.817844	0.429282	-0.0505051		-2.47593	-1.14007	1.83486	-0.760866	3.2963	0.765536	2.07896
2001-05-28	0	-0.168256		-0.489396	0	0.21645	-0.375946	0.653595		0.0242601	1.54822		-0.290416	-0.27027	0.31348	1.33333		0	-3.08953	0	0.740741	-0.515789	-0.724638	0.778509		0.325203	0.973451	-1.01523	-0.560224	-1.53973		0	0		0.389864	0	0.906702		0.824588	0.517435	-0.202122		0	0.329489	0	-0.0218951	0.528914	1.21406	-3.49722
2001-05-29	0	0.561798		1.57377	-2.02672	0.431965	0	1.2987		-1.52801	0.249938		0	0.271003	0.9375	0.250627		-0.333611	-1.43136	-0.592593	-3.43137	0.306846	-1.45985	-0.990099		-2.70124	-0.0876424	0.3663	0	1.53973		-0.446429	-0.120482		-0.38835	0.554236	0.625081		-1.71004	0.828111	0		0	-0.821018	0	-0.0876566	-2.14837	-1.19214	0.341079
2001-05-30	-2.22222	0		-0.0645578	-1.64551	0.430108	0	1.92308		1.50246	-0.897532		-0.194175	0	-1.23839	0.0625		0	-1.45215	0.372578	-1.60745	-0.221519	0.740741	-0.637363		0.444198	-0.824561	0	-1.40845	0		-1.4574	-1.20627		0	-3.22835	-2.03184		-0.226929	-0.954495	0		-0.494001	-2.31788	-3.6036	-0.197358	-2.25827	-0.588367	1.50839
2001-05-31	-2.27273	-0.27933		-0.193798	1.09943	0	0	0.628931		-0.412521	0.201258		-0.291829	0	-1.25392	0.562149		-1.67364	-1.37307	0	0.888507	0.0211439	2.20588	0.320726		0.552792	0.336105	2.18978	-0.285714	-1.53973		-0.113766	-2.9304		0.389864	-1.13914	1.71731		0.379075	-2.30838	1.16456		-0.70922	-0.508475	-1.86916	0.109869	0.375905	0.0149835	2.51151
2001-06-01	0	-0.0560224		2.39482	0.189125	-1.71306	1.8868	0		-1.31579	1.35576		-0.292683	0	0.634921	-0.745342		-2.12766	-0.373514	0	1.25	-0.0845577	-1.07914	-1.85206		-0.384827	0.846262	0	0.286533	1.53973		-0.22779	0.628931		0.38835	1.23457	-2.20779		-0.679758	-0.688231	-0.4004		2.85714	0.340716	-2.28571	0.526778	-0.100475	-0.374532	0.571662
2001-06-04	0	0.644619		-1.35904	1.41576	0	0.0740769	0.3125		0.469136	-0.891751		0	0	-0.946372	1.25156		0	0	0	97.587	0.190416	0	0		0	0	-2.14286	0.571429	-2.16232		1.0274	1.875		0	2.43902	0		0	-0.3696	0		0.972222	0	-0.584795	0.436667	-0.548597	0.0451128	-1.25863
2001-06-05	0	-0.0278474		0.929189	0.977199	0.217865	0	0		1.86778	-2.29943		0.978474	0	0.636943	0.0618047		2.08696	-0.374915	-2.59837	-0.497018	0.0527927	0	0.303269		3.42163	3.47902	-1.82482	0.284091	1.54927		0.564972	0		0.193424	0.793651	0		0.228137	-1.08973	-2.31156		0.962861	0	0	1.73913	0.147099	-0.330678	-0.205592
2001-06-06	1.16279	0.696379		-1.5873	1.98157	-0.869565	-0.074022	-0.0623053		-0.940893	-2.40471		0.581395	0	0.632911	-0.1853		0.0851789	0.23948	0	-0.442415	-0.0949768	1.81818	0.55991		0.800427	0.946106	-0.743494	0.566572	0.613049		1.1236	-1.22699		-0.3861	0.314961	0.420499		0.151745	-0.914205	-0.514403		0.817439	0.509338	0	0.534205	-0.312127	-0.196049	-0.0824063
2001-06-07	4.5977	-0.414938		1.29032	2.75644	-1.53509	1.85185	-0.249377		0.0974184	1.65138		0.0963391	-0.135135	-1.25786	-0.556931		2.04255	0.136519	0	0.344037	-0.200697	-2.5	-0.556793		0.105876	-0.552301	3.97004	-0.28169	-1.22988		1.38889	0		0.193798	0.392465	-0.693536		-0.227273	-0.283889	0		1.48649	-0.168919	-0.392157	-1.27525	-0.17497	-1.60925	-0.742268
2001-06-08	1.0989	0		-0.318471	-1.27529	0.668151	2.32728	0		0.53528	0.0773595		0.288739	-1.21786	0	0.808961		0	0.681663	3.8872	1.35714	0.042337	1.0989	-0.0895857		-1.79799	0.286099	0	0.282486	-0.932439		0.273973	-0.124224		0.386847	0.703675	0.355778		0.22779	-0.0711744	0.206825		-0.466045	0.676819	0	-0.753494	0.147601	0.491438	-0.394682
2001-06-11	2.17391	0		-0.958466	-1.69265	-1.10619	1.13717	-1.875		1.08906	-1.10796		-3.07102	0	-3.18471	-0.37037		0.0834028	-0.0677048	0	-0.944327	-0.0105798	-0.362319	-0.795786		-1.61551	-1.32573	0	-1.40845	0.31178		-2.62295	0.124378		0.192678	-0.465839	-1.81197		0.454545	0.546059	0		-4.41472	1.34454	4.13386	0.216927	-0.515844	-0.825246	-0.187696
2001-06-12	2.12766	0.416667		1.35484	-1.63117	-0.671141	1.33521	0		-1.96313	-0.208442		-1.38614	0	-1.31579	-2.10657		0	-1.93089	0	-0.455322	-0.380912	1.09091	-2.94882		-0.273673	0.340136	0.864553	0	0		-2.13244	0		-0.384615	-4.36817	-1.24365		0.829563	-1.77096	0.103199		-1.25962	-1.3267	0	0.649343	-1.01852	0.238847	-1.69244
2001-06-13	0	-0.829876		-0.413749	2.44127	0.675676	-0.138701	1.91083		1.3431	0.391645		2.30924	0	1.66667	1.51899		0	1.17444	0.146735	0.228702	0.0637281	1.07914	0.756694		-0.548847	1.28814	0	0	0		-1.03211	-0.310559		0	0.734095	0.609343		0.972326	-0.288462	0.206186		0.0708717	0.840336	-0.189036	-1.69893	-1.17867	-4.0123	0.042508
2001-06-14	0	0.41841		-0.926814	1.03417	0	-1.38889	0		0.240964	-2.18466		-0.686948	0	0	-0.249377		0	-1.5705	0	-1.12664	-0.159219	0.355872	-0.589255		-1.3245	0	0	0	0		-1.44844	0		0	-3.56275	-0.444145		1.48148	-1.15718	0.925926		0	-2	-2.84091	0.41566	-0.975009	1.57751	-1.50839
2001-06-15	0	0		0	-1.46862	-0.894855	-2.46479	-1.25		-1.20192	1.4092		-1.18577	0	-1.96721	-0.6875		0	-1.4915	-2.5641	-1.62989	-0.0637891	2.83688	-1.19712		0.727069	-1.20482	0	-1.71429	0.310811		-0.0587889	-1.99377		0	-2.60285	-2.66324		2.18978	0.536585	0		0.566572	1.36054	-2.72904	0.196096	-1.08976	0.748916	-0.66868
2001-06-18	0	-0.416667		0	-1.98735	-2.93454	0	0		-2.6764	-2.07132		-1.4	-0.273973	-5.35117	-2.95784		0	0.704225	-0.75188	-0.879765	0.0106383	-1.37931	-0.717563		-0.444198	0.0169377	-1.42857	-1.16279	0.618739		-0.470588	-0.0635728		0.3861	1.37931	0.736111		-0.428571	0.315381	0.101937		-1.12676	0.503356	0	-0.413129	-2.81241	-0.625978	-0.542888
2001-06-19	0	0.83682		-1.29032	0.230415	1.16279	-0.216607	-0.632911		1.625	-1.39224		1.0142	0	1.06007	1.10246		-3.33333	2.0979	-3.0303	1.4645	-0.808425	3.14685	2.01422		1.67317	0.42337	-0.724638	-1.47059	-0.929549		1.00473	-0.445293		-0.192308	-1.36054	0.0827244		0.430416	-2.15236	0.101833		-0.2849	-0.500835	-1.80361	1.31003	-0.984487	0.80315	-0.262009
2001-06-20	-1.04167	-0.691563		-0.326797	1.6092	-1.14943	-0.434154	-1.91083		-1.23001	1.60195		-0.200803	-0.137363	-2.0979	0.384862		0	0.410959	0	-0.189532	0.589812	1.01695	-0.232288		0.383982	-0.421585	0	-4.47761	0.929549		-0.351083	-1.66134		0.192678	-3.44828	0.371952		0.857143	-0.17301	0.101729		1.78571	-1.34228	-0.408163	0.215524	-0.512202	-0.796751	-0.7662
2001-06-21	0	0		-0.983607	-1.58371	-1.16279	1.38082	-0.324675		-1.61893	0.106895		0.804829	-0.275103	-1.78571	-0.319489		0	0	0	-0.0876424	0.21322	-1.34228	1.30384		0.382514	0	2.18978	-1.25	1.5303		-1.93776	-1.4295		0.961538	-0.982143	2.23717		0.0708215	0.297103	0.203252		1.33333	-0.680272	0	-1.07528	0.94892	0	-0.0220604
2001-06-22	0	0.557103		0.529801	3.54023	0.235294	-1.00359	0.651466		1.97468	0		1.49701	-0.551724	0.727273	-0.897436		0	1.77353	0	-1.22807	0.574468	1.36054	1.12618		-1.52422	-0.287892	-1.42857	1.26582	0.605623		1.13772	-0.856955		-0.952381	0.541028	1.86602		0.424628	1.57986	0		0.415512	-0.342466	0	-0.0434853	2.1	1.37008	-1.10327
2001-06-25	-1.05263	0		1.05402	0.71048	-1.17371	0	-0.323625		0.546177	0.400427		1.27827	-0.693481	-1.44404	-0.194049		0	0.134048	1.5625	1.39136	-0.624074	2.68456	-0.0568182		0.497512	-0.815217	0	-12.5	-1.52099		0.888099	-0.531915		0.384615	-0.179372	0.777543		0.422833	-0.267315	0.30426		-1.17241	-0.515464	0	-0.5002	-2.13516	2.91285	1.60643
2001-06-26	1.06383	0		-2.24902	-4.10053	0.712589	10.0652	0.324675		-1.90123	-1.94097		-0.679612	-1.39665	0.732601	-3.11082		1.2931	0.23427	0	-1.45985	0.0532198	-1.63399	-2.75156		0.935094	-0.171233	0	-7.14286	-0.306994		-3.75587	-1.87166		0.766284	-4.49236	-1.07232		-2.80702	-0.146199	-1.06168		-3.14027	-2.24525	0	-0.327879	0.010008	-0.113216	-0.658762
2001-06-27	-2.10526	0		0.166722	1.7931	0.235849	-8.48684	0.323625		1.78706	1.32863		0.0977517	-0.849858	1.45455	0.200669		2.12766	0.467446	-3.84615	-1.02222	-0.0851064	1.3289	0.900269		3.48774	-0.205832	1.44928	11.5385	-0.30794		2.07317	-2.65668		-0.380228	-0.470367	-0.264375		-1.08303	0.976086	0.204394		1.44092	0.353357	-0.614754	0.219305	0	1.7984	1.17153
2001-06-28	0	0		2.59654	-0.135501	0.941176	0	1.6129		0	0.187316		1.95312	0	0.358423	0		0	-0.797607	0	-0.104775	0.372658	2.95082	-0.926999		-1.26382	0	0	3.44828	3.33628		0	-0.069979		0.19084	1.13422	0.662691		-1.45985	1.06332	-0.0509944		0.355114	0.352113	-4.94845	0	-0.090063	0.0445368	-0.393271
2001-06-29	-1.07527	-0.692521		0.584036	-1.40208	2.5641	-0.287566	2.53968		-2.32443	-0.160256		-1.53257	0	-2.14286	2.00267		0	0.134003	0	2.15763	0.562215	0.636943	-1.00585		0.8	1.13441	-1.78571	-1.66667	-1.80598		0.657109	-1.2605		0.190476	-0.373832	1.64582		2.22222	-0.023912	0.867347		0.707714	2.45614	0	0.875273	2.23357	0.111292	1.99605
2001-07-02	0	-0.13947		-0.967742	2.75229	-1.36364	0.720984	-0.928793		0.531646	0.0802568		1.94553	0	-0.729927	3.20681		-0.0833333	-0.133824	0.08	3.19742	0.105485	-2.21519	1.19329		0.0529101	-0.628824	-0.363636	-1.69492	0		1.1276	0.780142		-0.380228	4.69043	3.49741		-0.507246	1.36331	-0.151745		1.26493	0	0	-0.433853	2.13579	-3.30542	-1.50538
2001-07-03	0	0		-0.977199	-1.02679	3.22581	-0.214746	-0.1875		-0.327373	-1.30981		-0.667939	0	1.10294	-1.078		-2.00167	0.167504	-1.19904	-1.05173	0.0105374	-1.94175	0.350263		3.06716	0.0342056	2.18978	0	0		-0.586854	1.26671		0.19084	-0.0896057	-0.926158		1.311	-1.95847	-0.101317		-2.29008	-1.0274	0	-0.827879	-2.0048	-0.107304	-0.196507
2001-07-04	-3.26087	0.502793		-0.657895	0.541272	1.5625	0.0717387	0.125235		-0.707428	0.379198		0.288184	0	-0.727273	-3.07692		0	-3.34448	0	-0.847458	0	-0.990099	-0.884235		-0.410467	-0.495811	0	-10.3448	0		-0.590319	0.208478		0	-1.79372	-0.530571		-0.359454	-0.361011	-0.608519		-0.426136	0.692042	0.867679	0.724973	0.606891	-0.636845	1.22511
2001-07-05	-1.1236	0.0555864		-0.662252	-2.5572	0	0.143367	-0.0625391		-0.661578	0.0539665		-0.478927	0	-0.3663	-1.85185		0.425532	-1.90311	2.6699	-1.1734	0	2	-1.70208		-0.772798	-0.257732	-2.14286	-11.5385	0.30327		-1.72209	0		0.380952	-5.02283	0.812802		-1.37085	-0.120773	0.612245		-0.64194	-0.515464	0	-0.130883	0.574042	-1.1583	-1.72898
2001-07-06	0	-0.277778		0.333333	-4.51197	-2.1978	-0.930569	-3.00375		-3.43238	-1.56419		-3.36862	0	-0.735294	-3.30189		-0.762712	-0.599647	-1.49724	-2.09616	0.0210726	-2.28758	-2.61524		0	0.430663	0	-3.47826	0		-1.87311	0		0.379507	-4.23077	-1.63769		-2.70666	-1.86215	-0.608519		-3.80474	-0.690846	-0.860215	-0.393077	-2.08958	-1.03906	0.0659776
2001-07-09	0	0.194986		-2.32558	-1.39826	-3.37079	-0.144506	-2.06452		2.78515	-0.0273973		0.59761	0	-0.37037	0.696864		-1.70794	1.73882	-0.24	-1.18281	-0.158011	0	-0.846107		-2.6999	-0.51458	0	-6.75676	-1.21864		-0.800493	0		-0.378072	-2.71084	-0.102459		1.50376	-0.517496	0.408163		-0.149254	-0.695652	-0.867679	0.613886	-0.602707	0.868398	-1.20879
2001-07-10	0	0.0834028		-0.102041	1.46699	0.930233	-0.0723616	1.11989		-0.43871	-1.94574		-0.49505	0	2.97398	-2.14533		0	-1.49983	-1.36327	1	0.126609	1.00334	-1.68192		3.04162	0.344828	1.82482	1.44928	0		0.18622	-0.416089		-0.189753	2.37358	-1.35897		0.740741	0.718355	0.101626		0.149477	1.22592	0	0	1.09344	-2.86452	0.823137
2001-07-11	0	-0.361111		0	-1.68675	-0.921659	-0.072406	-0.325733		-2.02177	-3.01845		-2.08955	0	-2.16606	-2.82885		0	-1.73513	3.25203	0.315032	-0.28451	-0.331126	-1.50943		-0.31072	-1.54639	-5.01792	0	0		-3.71747	-2.29805		0.380228	-3.52823	-1.76761		-0.441176	-1.40187	0.507614		-0.149254	-1.03806	0	-0.41403	0.393314	-0.862138	-0.860547
2001-07-12	0	-0.0278784		-4.18795	2.9902	0	0.144925	-1.30719		-1.32275	-1.35447		1.52439	0	1.84502	-1.38282		0	-0.396396	0	-0.433677	0.12681	-0.664452	3.38442		-1.81818	1.22164	5.28302	10	0		3.6036	1.21169		0	2.61233	-0.767399		0.590842	-1.84585	0.757576		1.19581	0.34965	0	0	1.86092	1.43043	-1.51347
2001-07-13	0	-0.0278862		-0.852878	0.333175	0	-0.0723616	-2.11921		-0.214477	0.292141		0.1001	0	-0.362319	4.42804		1.99826	-0.868307	0	-1.03635	0.168865	-1.00334	2.53243		-0.529101	-1.63793	-1.79211	3.0303	0		0.434783	0		0.378788	0.712831	0.4		0.587372	-0.559085	0.0501253		1.77253	0.174216	0	0.656448	0.759615	0.560897	-1.28814
2001-07-16	0	0		-1.03943	-0.379507	-2.32558	0	-0.541272		-0.322407	-2.21381		-0.2	-0.285714	0.727273	0.424028		-2.04429	-0.40146	0	-1.4418	0.421452	2.02703	-0.843373		1.01064	1.08677	2.18978	-1.2605	-1.23367		-0.865801	0		0.377358	-0.606673	-1.06242		0.729927	-1.78891	0		-0.870827	1.73913	0	-0.326069	0.553488	-2.78884	-1.4881
2001-07-17	0	0		-2.20934	-2	-0.47619	-0.072406	-2.38095		2.61456	0.476616		-0.501002	0	-1.08303	0.070373		0	0.513008	0	-4.20388	0.723953	-0.662252	-0.899149		0.0526593	0	0	-1.70213	0.926678		-0.935745	0		-0.56391	-1.83113	0.85906		-1.08696	-5.3604	0.1002		-3.22108	-0.17094	0	-0.436219	-0.427067	-1.58197	-2.16128
2001-07-18	1.13636	0		-1.59259	-0.145773	-1.19617	0	-2.78746		-0.183872	0.326119		-2.31621	-0.286533	0.729927	-2.25035		0	-2.18739	0	-3.00595	-0.385417	-0.333333	-2.09662		-0.0526316	0.658921	0	-2.5974	-0.30794		-0.81864	-0.352113		0.756144	1.1399	-1.251		0.3663	-1.23728	-0.4004		0.151286	-1.19863	0.656455	0.547634	0.171559	0.749563	-1.33017
2001-07-19	5.61798	0.41841		4.59164	1.60584	4.11622	0	0.358423		0.368421	0		1.03093	0	0	1.43885		1.73913	1.37905	-1.5748	1.07723	0.324166	0.668896	2.31684		-1.26382	1.37812	0	2.22222	0		1.5873	-0.918728		-0.938086	-3.48361	0.404313		0	1.4755	0.201005		1.73716	-0.519931	-0.434783	-0.718943	-0.0951475	0.281061	1.29995
2001-07-20	0	-0.694444		-1.04354	0.0478927	-2.55814	0	-0.0714286		1.44206	-0.916076		-0.510204	-2.29885	-1.81159	-1.77305		0	-0.367647	0	0.180357	-0.323119	-0.996678	-1.97062		-0.266667	-0.118946	0	-4.34783	0.614934		-2	-2.1398		1.32576	-2.12314	-1.18121		-0.948905	0.0274348	0		-2.37565	-0.174216	0	0.943599	1.04762	-0.362707	0.3327
2001-07-23	0	0		-0.836364	1.34035	-1.43198	-0.289858	-1.00071		-0.206772	1.07367		-0.0512821	-2.94118	-0.369004	1.66065		0	-0.553506	0	0.654664	0.313709	0	0.337121		-1.06952	-0.0510378	0	5	0.915368		0.765306	-0.874636		-0.747664	0.32538	1.19533		0.442152	0.603401	0.300903		1.14068	1.04712	0	0.369667	-0.0942507	-0.0248201	1.42113
2001-07-24	0	0.27972		2.78695	-0.85026	-0.726392	0.145346	-0.361011		-0.699301	-1.6229		-0.461775	-8.48485	-1.11111	0.852273		-1.7094	-2.04082	0	0.455285	0.302304	-2.01342	-3.43454		-2.54054	0	0	1.7316	0		-0.316456	-3.82353		0	-1.08108	-0.134228		-1.68745	-0.136314	0		0.977444	-0.863558	-3.27511	0.0649736	-1.16981	-0.0579278	0.0467071
2001-07-25	0	0		1.96218	-4.24011	3.17073	0	0		-2.13876	0.989802		-1.13402	2.64901	0	-4.29577		0	-2.61364	0	0.0809323	0.207857	-0.342466	-2.57732		-2.1076	-0.0851064	0	-0.851064	0		-0.444444	-0.229358		0.188324	-1.85792	-3.0914		-1.49254	-1.6926	-0.05		-3.79747	0	0	-1.55844	0.343643	-1.4656	-0.583567
2001-07-26	0	0.027894		-3.25402	-2.98507	1.65485	0.0725717	0.0724638		2.47868	1.2771		-0.312826	3.22581	2.99625	0.0735835		0	0.622326	0	0.970403	0.72599	-0.343643	2.5		0.226629	0.511073	0	-1.28755	0.30327		-0.255102	2.52874		-0.18797	0.222717	-2.08044		-0.757576	-0.13885	1.95098		2.47678	0	0	0	-0.48516	0.840336	1.7375
2001-07-27	-1.06383	0.557724		2.96564	1.69231	1.86047	0.072519	1.37581		-0.390117	3.63636		1.15063	0.78125	0	-1.76471		2.6087	0.579822	0	0.0961076	0.741351	0	1.20015		0.169587	-0.508475	2.85714	0	0		1.40665	2.76532		0	3.33333	2.54958		1.14504	1.2792	0		5.89124	0.348432	0.451467	1.18735	2.28468	-0.691667	-0.692361
2001-07-30	-1.07527	2.32945		-0.105374	2.62229	0.456621	-0.217391	0		2.34987	3.08432		1.86143	0.775194	-0.727273	2.02096		-2.54237	-0.076864	0	0	0.0613246	1.03448	1.04565		-0.846501	-0.340716	0	-1.30435	-1.21864		0.882724	0.218182		0.188324	-0.322581	2.59669		-0.603774	-0.10983	0.0981354		-0.64194	-1.04167	0	0.521511	1.51402	0.469917	2.37044
2001-07-31	1.08696	0		0.21097	2.26044	0.227273	-0.0726244	0		-1.7602	-0.0548998		0.812183	0.769231	-0.732601	2.64123		0	0.576923	0	-0.592095	0.694586	1.02389	0.883392		1.76437	-0.42735	0	-2.20264	0		1.5625	1.45138		-0.75188	0.21575	0.269251		1.36674	-0.329852	-0.0980392		3.4458	-1.75439	-0.224719	-0.19457	-0.331431	0.643114	-0.272418
2001-08-01	0	1.62602		0.350877	-0.0961076	0.453515	0	-0.428571		1.2724	0.27465		0.100705	0.610687	-2.21402	1.85847		0	1.4914	0	0.724404	0.405762	0.675676	-2.82712		1.62192	0.772532	0	10.3604	4.2018		0.676923	0.357654		0.378788	4.19806	0.966702		0.224719	0.606729	0		-0.346981	-1.42857	0	-0.584791	1.14539	2.98755	0.478033
2001-08-02	0	-1.36		-1.5035	3.9442	0.451467	-0.0726772	0.071736		1.28205	-0.219118		0.603622	0.151745	1.88679	-0.210526		0	0.037679	0	3.81972	0.101031	-2.01342	0.34758		-0.935608	-0.340716	0	0	-1.7792		1.16137	2.63721		0.754717	5.88843	0.106383		0.672646	-0.849781	-0.588813		2.71588	-0.362319	0	-0.457519	1.3516	1.72442	-0.61169
2001-08-03	-1.07527	0		0.922968	1.06432	0	0	-0.9319		-0.481013	-0.356849		0.6	0.454545	-3.33333	-1.12518		3.04348	-1.50659	0	1.44704	0.4239	-1.0274	0.333547		-1.11111	-0.17094	2.15278	0	0.29874		-1.26888	1.25		-0.374532	-3.41463	-1.46121		-1.18782	-0.9953	0.197433		0.610169	0.727273	0	0.459622	0.684808	2.69328	0.478687
2001-08-06	0	0.0270343		3.41189	-1.05311	0	0	0.0723589		0.483338	0.0826446		-0.497018	0.15083	1.14943	2.06259		0	-2.10325	0	-1.32018	0.0703518	-0.346021	-0.613732		-0.393258	0.428082	0	0	-1.80598		3.30477	0.823045		-0.18797	-0.505051	0.835805		0.300526	-0.642279	0		-1.41509	0.902527	0.225225	-0.588231	-1.23501	1.82814	-0.0453721
2001-08-07	-2.17391	1.32432		-1.36054	1.24942	0.224719	0	0.21692		-1.26582	0		0.3996	0	-0.757576	-0.97561		-2.95359	2.10938	0	1.38398	0.331425	-1.73611	1.41516		1.46644	0.0852515	0	-2.04082	0		-0.473934	-1.4966	0	0.376648	-0.507614	1.41711		-0.749064	0.281057	0		-0.341763	0.178891	0.898876	0.0657426	1.42262	-0.765094	5.71947
2001-08-08	0	0		0.517241	-0.365631	-0.44843	0	-0.4329		0.025641	1.07349		0.0995025	0.301205	-0.763359	-1.75932		0	0.0765111	0	1.50159	0.17017	-1.06007	-0.48205		0.889383	1.17547	0	0	0		0	0.828729	0	0.375235	-1.32653	-1.1073		-0.45283	-0.868834	-0.492611		-1.50892	1.96429	2.44989	1.11695	0.482444	0.885496	-0.193216
2001-08-09	2.22222	0		-1.20069	-1.05505	0	0.14546	0		-1.17918	-0.43573		-0.497018	0	0	-2.00573		0	2.1789	3.6	-0.433353	-0.059958	-1.42857	-3.12301		-0.385675	-0.656676	0	-2.08333	0		-2.44048	-0.205479	0	0.373832	-2.37849	-1.86617		-1.66793	-1.89426	0.792079		0.835655	0	1.52174	-0.714738	-1.30702	0.635593	-1.26909
2001-08-10	2.17391	-1.30702		-2.63889	0.927214	-0.225225	0.0726163	0		-1.01167	-4.15755		-1.0989	0.3003	0	-0.584795		0	-1.6835	-2.62548	-1.08059	0.479952	0.724638	-2.03947		-0.387168	1.01695	0	1.2766	0		0.671141	0.205903	0	-0.744879	2.22458	-1.65716		0.848111	-2.04611	-0.392927		-0.483425	-2.27671	0.642398	0	0.198198	-0.135338	1.39434
2001-08-13	0	0		0.32097	1.0565	0.225734	-0.145135	0.434783		1.54612	-0.856164		0.40404	1.1976	-1.92308	0.514706		0	2.09285	0	0.515855	-0.208976	1.07914	0.335796		-0.277624	-0.167785	-0.067981	0.840336	0.30327		0.121212	0.684932	0	-0.187617	-2.59067	1.35359		0.382263	0.323625	0.0986193		0.624566	0.716846	0.212766	-0.719912	0.701313	-0.353862	0.171895
2001-08-14	0	1.18919		2.13295	1.95455	0.675676	0.145346	0.649351		0	-0.0863558		1.71026	0	1.17647	3.14557		0	2.12449	-0.872324	-0.618868	0.0199442	0	2.94511		-0.278396	-0.0840336	0	2.5	-0.30327		2.90557	0.340136	3.82609	0.75188	3.51064	0.981194		0.837776	1.75953	0.394089		0.965517	-1.24555	1.27389	0.527356	-0.223214	1.24669	-0.3432
2001-08-15	0	0		0	0.178333	0	0	0		0	0		0.692384	0	0	0		0	0	0	0	0	0	0		0	0	0	-0.406504	0		-0.823529	1.15254	0	0	-1.43885	-1.7004		0.0755287	0	0		0.546448	0	0	0	0	0	0
2001-08-16	0	-0.106838		-2.5757	0.756564	-0.447427	0.145143	-1.64875		-1.52258	-1.1236		0.0982318	0.147929	0	-2.48227		0.0869565	-0.912409	-0.8	-0.9113	0.279163	-0.711744	0.455137		-1.00503	-0.756939	0	-6.53061	0		-1.54211	0.536193	0	0.373134	-2.29406	-0.192202		0.377358	-3.25648	-0.0981354		0.407609	-0.18018	2.72537	0.655758	-0.474273	0	-0.817908
2001-08-17	-1.06383	5		-1.03608	-0.795053	-1.1236	-0.0724665	-0.874636		0.86478	0.203963		-1.17763	0.14771	-2.32558	-2.47273		-0.086881	-0.626151	0	-1.56346	-0.0795387	0.358423	-2.3301		-0.112803	0	-2.10884	-8.29694	0		-0.60241	0	-1.17253	0.185874	-0.106724	-3.05365		0	-0.625559	-0.294695		-1.28552	-0.361011	4.28571	-0.521172	-0.800216	-0.223881	-0.282118
2001-08-20	0	-0.687548		0.541516	0.222618	-1.13636	0.072519	0		0.6755	-1.65746		0.0993049	0	-0.793651	-0.0745712		0	-0.407709	0	-0.856431	-0.00995025	-0.714286	-1.25911		-1.12931	-0.423729	2.15427	0	0		-0.242424	0	0	0.185529	-0.106838	1.30533		-0.37594	1.07914	0		0.479781	-0.181159	1.76125	-0.458418	-2.05746	-0.52356	-0.130577
2001-08-21	0	0		-0.0718133	1.42159	-0.45977	-0.362324	0		0.129032	0.384388		0	0	0	0.746269		3.21739	-0.818757	0	-0.109942	0.0995124	0.719424	1.00671		-2.7984	0.0851064	0	-8.09524	0		2.00486	0	0	-0.555556	2.56684	2.32493		1.50943	3.20285	0		0.750341	1.08893	3.65385	0	0.379419	0.150376	0.17433
2001-08-22	0	0.025641		1.14984	-0.481822	-3.23326	0.14546	0.735294		0.695876	2.91605		0.396825	0	-2	2.37037		0	0.262664	0	0.943396	0.0994135	0	2.25914		3.9953	0.0340136	0	-6.73575	0		-2.20369	0	0.677966	-0.18622	1.2513	-1.47824		0.594796	3.3908	-0.0985222		0.473934	0	0.185529	-0.921058	-0.11063	-0.930931	0.913639
2001-08-23	-1.07527	0		-1.24334	-2.72887	4.53461	0	0		1.0494	-0.200343		1.18577	0	-1.22449	1.30246		1.0952	0.486527	0	2.22741	-0.218492	2.14286	-0.584795		-0.39548	0.306018	-0.680272	2.77778	0		-0.974421	-0.133333	-0.3367	-0.186567	1.44181	0.805779		1.25647	0.500278	0		-1.61725	-1.0772	0	0.265589	-0.609137	-0.121249	0.194007
2001-08-24	0	0		0.359712	1.22172	1.82648	0	0.364964		1.29179	0.458847		1.07422	0	-0.413223	1.42857		-0.0833333	0.744879	1.6129	2.22459	0.348363	0	2.87582		-0.623936	0.847458	-0.616438	3.51351	0		2.09102	0.801068	-0.337838	-0.373832	-2.43655	0.633958		0	0.580752	0.0986193		1.23288	0.544465	-0.185185	0	-0.677872	1.45675	0.60241
2001-08-27	0	0		-0.358423	0	0.224215	0.0726163	0.363636		-1.22531	-0.599486		0.386473	0	0.829876	0.422535		0	0.443623	0	2.60844	0.0495933	-1.74825	1.52478		-1.36986	-0.756303	0.620262	2.34987	0.30327		0	0	-0.847458	-0.375235	0	-0.849082		0	-1.45724	0		0	0.180505	0	0.0662501	-0.430067	-0.314089	0.513259
2001-08-28	0	0		-0.359712	-1.29638	-2.01342	0.0725717	-0.724638		-0.632911	-1.2062		-1.82868	0	-0.823045	-1.82328		0	-1.76665	0	0.595584	-0.138793	0.355872	-2.56571		0.520833	-0.186283	0.684932	1.02041	0		-0.60241	0	-0.854701	-0.564972	1.35276	-1.40884		0.656934	0.0279018	0		0	0	0	1.7207	-1.16432	-0.24006	-0.234043
2001-08-29	0	0		-0.722022	-0.0452899	0.684932	0	-0.364964		0.89172	-0.0290698		-0.784314	0.147493	0	1.07143		0	0.112402	0	1.54513	-0.138985	-0.35461	0.192678		-2.41796	-0.746522	-1.29252	-0.505051	-0.30327		0	0.860927	0	-0.189394	-2.97741	1.54105		0	1.64575	-0.0985222		-0.341763	-0.540541	-0.194553	-1.30125	-0.237507	-0.0601594	-0.234592
2001-08-30	0	1.25609		0	-4.44042	-0.680272	0.072519	-0.732601		-2.44949	-1.51207		-1.53162	0.147275	1.65975	-2.75618		0	-0.785928	2.77778	-0.540387	-0.169003	-0.355872	-2.94872		-2.41888	0.273504	0.275672	-4.06091	0.30327		-1.57576	-0.19698	0	0	-3.06878	-2.86976		-1.01523	-1.09769	-0.394477		-2.88066	-0.724638	-6.82261	-1.05471	-1.9141	-0.376223	-1.66738
2001-08-31	0	0		0	-0.900901	0.684932	-0.0724665	0		1.44965	1.29908		1.35474	0	0	3.19767		0	3.05545	-3.0888	0.700601	-0.537741	-0.714286	0.264201		-1.39057	-0.3239	0.343643	-2.1164	0		-1.23153	0.657895	0	0	-1.20087	-1.25		-1.0989	1.69256	0.39604		0.353107	-0.912409	-3.76569	0.266503	-0.970874	-0.0755287	2.34783
2001-09-03	0	-0.759494		-1.81818	0.717703	-0.226757	-0.072519	-0.369004		-0.739985	0.0874381		-1.68317	0.294118	-2.04082	-2.95775		-0.0834028	-1.1713	0	-0.596337	0.320384	-0.719424	-1.58103		-2.20723	0.906448	-0.684932	0	0		-0.249377	0	-0.172414	0	-0.331492	-2.12888		-0.37037	-0.381992	0.0986193		-0.633357	1.28913	0	1.66112	0.54902	-0.899471	0.106202
2001-09-04	1.08696	0		0.444444	0.997625	-0.454545	0.0725717	-0.740741		-0.0514139	-0.728014		0	0.293255	-0.416667	1.95936		0	0.555556	2.70916	-1.5712	0.0998004	1.44928	1.91432		1.88088	-0.0847458	0	-0.540541	0		2.875	-1.11111	-0.690846	0.189753	-0.221729	0.734862		-0.594796	1.67078	-0.492611		1.27479	-0.363636	0	0	-0.906786	-0.465258	-1.73987
2001-09-05	-4.30108	1.02041		-2.28614	-1.78739	-0.684932	0.072519	-0.746269		-1.08025	-0.821355		1.10775	0	-0.83682	-2.4911		-2.67112	-2.5046	-2.01707	-2.7282	-0.129611	1.07143	-2.79785		-3.93846	0.848176	0	-7.6087	0		-1.8226	-0.330469	-0.869565	0.378788	-3.66667	-2.74292		-0.52356	-1.96659	0		-1.81818	-0.547445	-1.08696	-1.63398	-0.0885565	-0.835249	-1.25243
2001-09-06	1.1236	0.126263		-1.35849	-4.69349	-1.37931	0	-0.37594		-1.22205	-5.56049		-0.298805	-0.584795	-0.421941	-2.55474		0	-5.70457	0	-2.11845	-0.22961	0.353357	-4.32432		-4.61243	-0.756939	0	-8.82353	-0.30327		-2.22772	-0.198939	-0.877193	-0.377358	-3.34487	-3.27033		0	-3.54493	-0.49505		0.2849	-2.56881	-0.879121	0.531561	-1.66437	-0.162275	0.43735
2001-09-07	0	0.504414		-2.33359	-4.77387	-0.932401	0	-1.88679		-2.26375	-0.407141		-1.2987	-0.294118	-3.38983	-2.62172		1.20069	-3.32532	0	-3.39887	0.030018	-1.05634	-6.48305		-1.74614	-0.169492	0	1.29032	0.30327		-4.05063	-2.85714	-3.71681	0.378788	-2.86396	-5.08685		0	-3.04843	0		-4.40341	-1.69492	-1.77384	2.64375	0.10015	-0.232198	-3.41825
2001-09-10	-4.44444	0.225847		-2.97689	1.00264	-1.17647	0	-1.53846		0.430918	-0.471698		-1.21457	-0.737463	-3.07018	-0.846154		-2.54237	-2.81807	0	0.615336	0.080024	-0.355872	-2.12959		-0.205058	-1.44312	0	-3.82166	-0.30327		0.329815	-5.47196	-2.57353	0.566038	-4.29975	-0.980392		-1.65414	-0.176315	-0.995025		0.445765	-2.49042	-9.02935	-2.12491	-0.950475	-0.915438	-1.82597
2001-09-11	-4.65116	-4.35653		-6.98426	-8.5162	-4.7619	0	-6.25		-6.08742	-9.13112		-8.81148	-1.04012	-6.33484	-3.49108		3.47826	-11.9829	0	-7.99749	-0.13993	-1.78571	-13.1173		-8.90411	0.757967	0	7.94702	0.30327		-13.3465	-2.67728	7.54717	-0.187617	-7.57381	-12.9703		0.30581	-6.77068	-1.50754		-7.54438	-8.84086	3.97022	-0.986844	-0.808081	-8.32289	-8.49598
2001-09-12	-2.43902	-3.14136		-4.77431	1.6562	-1.5	0	-0.833333		-0.342661	2.08623		3.65169	-4.5045	-1.93237	-2.00965		-4.11765	1.06589	-1.0293	2.24987	-0.040036	-1.09091	3.64121		5.18797	0.102582	0	-10.4294	-0.30327		4.17299	-1.48699	-7.01754	0.18797	2.08333	4.58855		-6.6311	-0.694664	-3.16327		4.24	-0.431034	-3.57995	-2.25915	-2.35234	2.08387	1.22961
2001-09-13	3.75	0		3.05378	2.24719	0.253807	0	0.756303		1.2894	3.16757		-0.271003	0	1.97044	-0.902379		-0.0876424	2.20518	0.16	-0.850142	0.210273	1.10294	5.08997		-0.571837	-1.29804	-2.75862	0.684932	0		2.4035	4.15094	0	-0.187617	7.89116	2.03046		-1.22449	-0.858506	0.842993		4.37452	1.7316	0	0.0680066	-2.2213	-0.142224	2.90035
2001-09-14	1.20482	-1.08108		-9.06678	-4.3956	-6.32911	0	-4.08674		-3.39463	-2.37702		-2.93478	0.628931	-2.41546	-7.69868		0	-7.36398	0.638978	-3.00941	-0.0799361	-0.363636	-7.04501		-7.26096	-0.934418	6.38298	-6.12245	0		-4.90754	0.144928	0	-0.18797	-6.80958	-8.49325		0.413223	-5.356	-0.731452		-4.11765	-6.80851	0	-1.49457	-3.63695	-7.73291	-4.04722
2001-09-17	0	-0.819672		-7.24708	3.21839	-1.35135	0	0		-0.439239	-3.38181		-0.223964	-7.8125	0	3.13901		-3.50877	1.31646	-3.1746	-2.53077	-0.62	-4.0146	2.80702		2.32558	-2.18341	-4	-1.44928	0		2.76739	-1.15774	0	-0.188324	-1.21786	6.05825		-2.55144	-1.49102	0		4.7546	-3.88128	0	-1.03448	-2.3907	1.03514	1.02937
2001-09-18	1.19048	-0.826446		-1.41584	-0.612472	1.09589	-0.0724665	4.17391		-2.35294	-6.65033		-3.25477	0	3.46535	-0.869565		2.27273	-4.7976	2.54098	-9.65677	0.623868	-5.70342	-5.46075		3.48485	0.178571	0	-2.20588	0		-1.01892	-4.09956	-2.83019	0.377358	-3.28767	3.58843		-1.18243	-6.70795	0		-3.22108	0.712589	-0.49505	0.83622	1.3607	2.1659	-2.55964
2001-09-19	0	1.38889		-1.64894	-5.21008	0.271003	-0.290068	0.166945		-4.81928	-0.599925		-3.42227	5.08475	3.34928	-4.5614		1.33333	-7.08661	0	-8.64173	0	2.82258	-9.38628		3.87994	3.0303	0	-2.25564	0		-3.67647	-1.52672	2.91262	0.56391	-2.26629	-4.55992		-0.854701	-7.07965	0		-3.93343	-2.35849	0	-1.17484	0.928515	1.26671	0.0510074
2001-09-20	-3.52941	-0.821918		-5.08383	-6.79669	-5.40541	0.363642	-2.5		-8.06962	-2.67823		-5.34535	-3.22581	-6.48148	-5.60662		-3.50877	-11.9774	0.719424	-8.16634	-0.95	-1.96078	-6.35458		0.845666	-0.847751	0	-11.1538	0		-7.17557	-4.65116	5.66038	-0.186916	-2.89855	-8.7037		-3.01724	-10.873	-5.26316		-2.67717	0.483092	-6.21891	-0.979027	-2.02838	-1.85893	-9.60999
2001-09-21	-2.43902	-2.73481		-6.66667	-3.74128	2.57143	-0.144933	1.7094		-8.43373	-3.37209		-3.6802	-4	3.9604	-7.49757		-3.63636	-1.15533	-1.5873	-6.17081	-7.07723	-7.2	3.16954		9.01468	-7.5205	-3.95833	-6.49351	0		0	-9.34959	0	0.187266	-1.49254	-7.50507		-1.33333	-1.64737	-3.33333		-4.53074	-3.60577	-0.530504	-2.11865	-4.944	-3.9299	-2.45347
2001-09-24	0	3.23772		6.22711	6.71937	4.17827	-0.507978	0.840336		5.07519	8.90493		6.38999	-1.04167	-1.42857	11.0526		-2.35849	9.74026	0.806452	17.1293	-1.37983	0.862069	13.4021		-3.46154	1.88679	0	1.85185	0		6.90789	0.896861	-5.35714	0	4.92424	8.55263		1.35135	7.87687	4.5977		5.76271	4.2394	8.53333	-0.0721461	1.57105	1.6768	8.8754
2001-09-25	0	1.23796		6.32184	7.40741	5.34759	0	0		4.65116	1.84162		5.387	1.75439	0.483092	2.36967		-1.25604	4.14201	0.64	3.82152	0.286438	-2.5641	0.945455		0.863214	0.962963	0	-3.63636	0		2.30769	-0.444444	-2.83019	0	-3.3935	8.92929		-4	1.84641	-0.549451		3.36538	3.82775	0.2457	0.216626	7.27678	1.93911	4.46097
2001-09-26	2.5	-0.815217		1.08108	4.48276	2.53807	0.145876	5.16667		2.73504	-0.289331		2.23267	0.689655	0.480769	1.38889		2.73973	-1.81818	0	-2.1386	2.51565	1.75439	0.82853		-0.263331	-0.953778	0.506146	-1.88679	1.80598		-0.150376	0	2.91262	-0.747664	2.09268	4.04303		0.462963	2.76061	1.10497		-1.70543	1.15207	-0.245098	-0.936609	4.59858	2.05333	1.27097
2001-09-27	0	1.36986		-0.855615	0.715072	2.72277	-0.2185	-0.950872		1.4975	0.580341		1.55172	1.0274	5.26316	2.28311		0	-0.0578704	-2.22576	-0.0210128	1.2216	2.58621	2.05431		4.62046	-0.648148	0	-5.28846	-1.80598		3.68976	0.178571	0	0.188324	-0.439239	0.463458		0	2.1251	-0.546448		-0.157729	0	0	-0.0727232	-0.49081	-0.00871004	-0.150602
2001-09-28	0	0.540541		3.452	2.1846	1.44578	-0.0729874	4		1.83607	2.59647		1.6412	0.677966	-1.36364	0.892857		-1.04762	4.34279	1.21951	3.69903	2.22316	7.56303	5.37371		4.10095	0.652377	0.791367	14.7208	0		4.13943	0	2.83019	-0.56391	2.94118	4.43577		-0.460829	5.81076	0.769231		2.68562	5.23918	9.09091	0	1.78403	2.87456	8.3459
2001-10-01	-1.21951	2.12366		-2.03337	-1.38963	-0.712589	-0.365236	-0.769231		-0.998068	-2.17926		-0.77951	1.0101	0	-2.21239		0	-5.66038	0.963855	-2.91852	-0.797432	-3.90625	-5.81395		-1.39394	0.611111	0	12.3894	1.2076		-2.71967	0	-2.75229	0.756144	-4	-4.82501		-1.66667	-4.11874	-0.763359		-0.923077	-3.0303	-4.72973	0	-2.97969	-1.78662	-4.17633
2001-10-02	2.46914	0		-4.15114	1.13821	0.239234	-0.0733084	0.775194		-0.097561	-3.59324		2.46914	0	3.22581	2.44344		0	1.52941	-2.14797	2.56785	1.02307	1.62602	3.96825		2.39705	-0.331309	0	20.4724	-1.2076		1.79211	0	0	0.187617	1.6369	4.85541		-3.9548	-3.67647	0.549451		1.70807	-1.11607	-2.83688	-0.291136	0.42508	-1.71567	1.54964
2001-10-03	-1.20482	0		-0.222099	-0.96463	-1.67064	0.0733622	-0.769231		-0.0651042	-0.969064		-1.36911	0	-0.446429	-0.176678		0	0.811124	2.03252	0.142479	0.609693	-0.8	1.67939		1.80072	1.1819	-2.21271	16.3399	0		2.53521	-1.6934	-3.77358	0.187266	-3.95315	-2.41743		-2.54902	-1.48654	-1.47541		1.37405	2.25734	-1.94647	2.18979	1.7672	0	-1.3114
2001-10-04	0	0		3.67279	5.73593	0.485437	-0.0733084	0.775194		2.28013	1.31728		3.44253	0	1.34529	6.19469		0	2.93103	0	3.92276	1.77691	2.41935	3.73707		0.176887	-1.58788	2.18978	8.98876	0		3.43407	3.35449	3.92157	-0.186916	5.94512	4.67551		1.10664	-0.326264	1.4975		5.72289	2.64901	-0.248139	1.50001	-0.0311948	0	0.57985
2001-10-05	-9.7561	-2.86918		-3.38164	0.562948	0	-0.0733703	0		-3.59873	-1.56018		-0.107354	0.666667	0	-5		0	1.06086	0	0	-0.484408	-1.9685	-0.369894		0.0588582	-3.35682	0	-7.21649	-1.22236		-0.796813	0.877193	-3.77358	-0.187266	4.02878	-1.66667		2.98507	0.286416	0		-1.7094	0.430108	0	0.633352	-1.78906	-0.00877193	-1.34518
2001-10-08	0	0		1.11111	-1.27226	-1.44928	-1.24816	-0.769231		3.10538	3.28302		-0.913487	-0.662252	-3.9823	-1.31579		0.577478	-3.8674	0	-0.29337	-0.283947	0.401606	-0.887813		1.76471	-1.1706	-2.14286	2.77778	1.82799		-1.20482	2.17391	-0.196078	0	-1.38313	-0.271186		-1.73913	-1.34639	0.10929		-0.434783	0.642398	-3.23383	0.139852	0.423639	-0.447408	-0.0486973
2001-10-09	0	0		2.08791	1.03093	0	1.11524	0.775194		-1.53797	-3.06905		-0.704989	0.166667	0.921659	1.86667		0	-1.14943	-0.0796813	-1.49078	0.406793	2	-0.928339		-0.982659	-1.74757	0	9.18919	1.20035		-0.880759	2.12766	0.196464	0.375235	1.19215	-0.373895		0.196657	1.44748	-0.10917		-0.727802	-1.91489	0	0.279344	0.601139	0.326049	-4.55542
2001-10-10	0	1.62602		0.753498	4.43878	0	0.294112	0.769231		1.20404	1.24387		1.36537	0.332779	1.36986	5.58464		3.25359	4.18605	0	0.696933	0.212701	2.35294	0.690449		0.700525	-0.889328	2.18978	0.990099	0		2.18729	2.5	-1.96078	-0.186916	0.762301	4.1624		3.0422	7.50102	1.53005		2.6393	0.650759	0	0.139268	-0.691896	2.06412	0.0765697
2001-10-11	2.7027	-0.0266667		4.96795	2.73571	0.980392	0.439883	1.52672		2.57235	5.21221		0.915948	0.497512	3.6036	1.90083		-1.76089	-0.446429	0	4.96342	0.232464	4.98084	6.02449		1.91304	2.09372	0	-1.96078	-1.80598		3.81271	1.21951	6	-0.187266	10.3851	2.65313		2.38095	3.2992	1.39935		1.5	1.50862	5.65553	0.417253	-0.221683	3.27022	3.95307
2001-10-12	0	0		3.66412	-2.0447	0.485437	0	-0.37594		0	-0.106157		0.907635	-0.165017	0.434783	0		0	-2.29821	0	0.866616	0	-5.47445	-1.06252		-2.95791	2.34375	0	0	0		-1.80412	-2.249	-0.188679	0.375235	-1.80685	-0.287173		1.95349	-3.59765	-0.318471		-0.914849	5.52017	4.37956	0	0.137537	-1.35833	-3.82728
2001-10-15	0	0		-2.94551	-2.91262	-0.724638	-0.218978	0.301887		-1.88088	-3.82572		-3.06878	0	-1.7316	-2.7575		0	-6.99943	0	-6.66791	-0.363013	-0.772201	-4.74708		-0.586166	-1.71756	-2.21429	-0.5	1.50724		-1.04987	0.246508	0	-0.186916	-0.634518	-14.88		1.27737	-3.76999	-0.958466		-1.27841	-3.01811	2.331	-0.623264	1.18331	1.3179	-1.53061
2001-10-16	0	1.09362		2.83257	0.95	3.16302	-0.950983	0.0752445		0.958466	0.957643		-0.655022	0	2.20264	3.41952		0	3.63973	-0.318979	1.08065	0.253011	-0.77821	1.06209		-3.24292	0.970874	2.26443	-6.53266	-1.20397		-0.132626	2.86885	-1.70132	0	0	0.75188		2.7027	2.25564	-1.77419		0.719424	0.829876	3.18907	-0.348443	-1.85862	-0.483615	1.58031
2001-10-17	0	0.131926		5.45991	4.50718	0.943396	0.443132	1.12782		4.96835	1.02152		2.14286	0.165289	0.431034	4.83871		0	1.54762	0	5.46426	-0.0605694	0.392157	0.323363		-3.41255	0	-2.14286	4.56989	-0.30327		2.92165	3.74502	0	0	2.55428	4.4403		4.38596	4.87616	1.80624		2.71429	0.411523	0.662252	-0.419587	1.71295	0.293255	3.00944
2001-10-18	0	0		-1.25933	-1.65877	-0.934579	0	-0.371747		-0.512511	1.19177		-0.91447	0.660066	0	-0.615385		0.0943396	-0.644783	0	-3.17252	0.30303	-1.5625	-0.564061		0.630915	4.23077	0	-1.79949	0		-2.83871	0.384025	-3.65385	0	0.373599	-2.14362		-1.2605	0.811808	0.537634		-2.43394	-2.45902	0	0.0702512	-2.41632	-1.5873	1.48552
2001-10-19	0	-1.97628		0.614077	-2.74699	-1.65094	-0.147064	2.98507		-1.54545	-0.214133		-1.03149	0	0	-4.41176		0	-0.884956	0	-1.47344	-0.151057	-2.38095	-3.80875		0.438871	-4.26199	0	-5.75916	0.30327		-3.38645	0.994644	3.59281	0	-0.620347	-2.6287		-1.95745	-3.00146	0		-0.926586	-5.2521	-0.438596	1.0526	2.43327	-0.441426	-1.9029
2001-10-22	2.63158	-0.241935		0.0469484	-0.99108	2.63789	-0.0736323	0.57971		2.09295	1.8598		0.603401	0	3.86266	3.23887		3.48728	-0.595238	0.24	-1.43644	-0.423601	1.21951	0.926706		3.1211	-3.16053	2.11679	-1.66667	-0.30327		2.54296	-0.151515	1.92678	-0.187266	-0.998752	3.52456		0.78125	2.11321	0.26738		-1.22302	4.21286	0	0.347233	0.920887	0.0341064	-0.42278
2001-10-23	5.12821	2.10186		0.422337	5.10511	1.63551	0.221076	0.648415		0.994875	-0.702247		1.41767	0	0.826446	4.62745		0	-0.239521	0	4.03274	-0.0303859	0	1.83639		-2.54237	0.895522	0	6.21469	0		4.75871	0	0	0	2.14376	5.17928		0.516796	3.17812	0.8		4.44283	1.2766	-0.220264	-0.346031	0.736209	1.61098	0.624376
2001-10-24	0	0.290314		-1.96262	2.28571	0.689655	0	0.930565		1.01493	-0.247525		0.376344	0.327869	-0.819672	1.7991		0	7.44298	-0.239425	-0.134331	-0.901722	-2.00803	2.16393		0	-3.45168	0.0714796	7.97872	0		0.575816	0	-1.70132	0.187617	1.23457	0.275482		0	1.7192	0.37037		1.25523	1.89076	0	-0.0694406	0.236747	-1.66932	0.521221
2001-10-25	0	0		-1.57293	-2.28119	0.228311	0.073524	-0.70922		-3.95981	-3.15491		-0.803428	0.490196	-1.23967	-3.38733		0	2.01117	-1.28	-3.13221	-2.85247	-1.22951	-0.513479		-2.17391	-2.0429	0	4.92611	0		-0.763359	0	-1.92308	-0.187266	-1.58537	-3.70879		-0.342759	-4.19014	0.0527148		-1.92837	-2.8866	-0.441501	-2.01527	-0.605874	-1.29671	-1.33333
2001-10-26	0	-0.263158		4.45521	0.762268	-1.36674	-0.07347	-0.0714286		2.43077	3.98975		0.809935	0	0	0.609756		0	0	0	2.12259	0.284151	5.39419	0		0	0	-0.0714286	9.15493	1.80598		1.85897	2.12443	0	0	-0.86741	4.81455		0.859845	3.45461	1.15911		0	-0.849257	0	1.41842	0.981506	0.864304	-0.750751
2001-10-29	-1.21951	1.55673		-0.788132	-1.65485	-0.230947	0.147056	-2.14439		-0.871132	-1.90074		-0.803428	0.325203	-2.09205	-4.09091		0.0910747	-1.6977	0	-2.97203	0.7346	-3.14961	-0.322581		-1.33333	-0.542231	0	-2.36559	0		-3.33543	2.30312	0	-0.187617	-1.25	-1.87138		-0.682012	-3.87211	-0.520833		-2.38764	-1.07066	0	-1.11888	0.50133	-2.65638	-0.93293
2001-10-30	0	-1.27306		-3.59813	-2.16346	-0.925926	-0.14684	-0.657414		-0.454545	-2.15285		-1.2959	-0.162075	-0.42735	-3.79147		0	-1.50418	0	-2.92292	-0.843838	-1.21951	-4.02913		0.707851	-1.44684	0	-11.0132	-1.80598		-4.03646	-2.17865	1.96078	-0.37594	-7.59494	-3.77947		0.429185	-4.5085	-0.942408		-1.07914	-2.81385	-5.76497	-0.424335	-2.78937	0.193662	-2.9015
2001-10-31	0	-0.5		1.30877	1.7199	2.80374	0	0.735294		1.97869	0.0733407		1.09409	0	3.00429	2.05255		-4.4586	4.3552	0	-0.164982	0.126077	0.823045	4.18142		1.98083	4.25532	-0.285919	-2.9703	1.80598		2.23881	-1.55902	-3.84615	0	1.64384	-0.18018		0.42735	0.580495	0.739958		0.945455	0	0	0.497162	0.691172	2.83781	2.35911
2001-11-01	0	0		2.77512	-0.289855	0	0	0		-1.79104	-1.06266		-0.0541126	0	0	1.36766		0	0	0	-0.206569	0.734523	-1.63265	0		0	0	0	-1.53061	0		0.796284	-1.35747	-0.2	0	-2.56065	2.81588		0.680851	1.84686	1.15425		-0.288184	-0.222717	2.35294	0.494703	-0.156006	-0.0427168	-0.0512164
2001-11-02	0	0.502513		-6.05214	1.30814	1.59091	0	1.38686		0.273556	-0.0740741		1.46183	0	2.5	-1.11111		0	-1.95122	0	-2.42186	-0.447917	-0.414938	4.15925		-4.38596	-1.34694	0	0	-0.29874		0.460829	0	0.200401	0.566038	2.213	0.772472		-0.0845309	-0.113336	-0.829876		1.7341	0.669643	0.91954	-0.843865	-0.385417	0.897436	-1.58852
2001-11-05	0	0		5.94648	4.01722	0.447427	0.073524	0.647948		0.242498	3.03929		1.60085	0.162338	-0.406504	3.37079		0.47619	5.3068	0	0.636402	-0.0209271	-1.66667	5.42262		6.74967	-0.289615	0	-2.07254	0		2.29358	0.535168	100	0	0.947226	3.3101		2.36887	1.47504	0.627615		2.98295	0.443459	-0.455581	0.780129	1.96591	-3.41381	0.755012
2001-11-06	0	-1.02632		-1.16932	0.965517	0.222717	0	1.57368		0.997883	2.01439		-0.052521	-0.162075	2.85714	2.09627		0	-2.30971	0	-2.38196	-2.40712	0	-0.265291		-1.90301	-0.93361	0	-0.529101	-1.20397		0.896861	0	0	0.187617	3.6193	-0.775717		0.743802	-2.68356	-2.2869		1.24138	-1.3245	0.457666	0.140738	-0.328171	-1.3331	-1.80879
2001-11-07	-2.46914	0		-2.98154	-0.0910747	-0.222222	-0.146948	-1.40845		0.0598802	-0.352609		1.20862	0	-2.38095	0.836502		0	5.05105	0	0.323904	0.675603	5.9322	3.73873		-0.187735	6.80628	-0.0716846	-0.531915	1.50271		0	0	-2.5	0	3.49288	2.1414		1.72272	1.37878	1.06383		0.13624	0.671141	0.22779	0	-1.48163	-1.54667	-0.0263158
2001-11-08	1.26582	0		1.80488	0.273473	1.3363	0.147164	0		2.93238	4.14013		1.14226	0	1.21951	2.26244		1.04265	4.50128	0.0810373	4.47697	0.639114	0.4	2.2792		0.940439	-0.980392	0	0.534759	0		1.84127	0.152091	7.69231	0	1.4375	5.32446		-0.806452	0.340008	1.57895		-0.612245	1.55556	-0.227273	-0.281081	-0.240209	1.42651	-0.5791
2001-11-09	-1.25	0		0.431241	-4	-0.21978	-0.07347	-0.0714286		-3.19767	-3.97554		-0.770021	0	-2.81124	-2.28614		0	-5.43319	0.809717	-0.803461	0.391617	-0.398406	-1.42061		-1.5528	-1.76238	0	-1.59574	0		-1.18454	-0.15186	-2.95238	0	1.04744	-3.63349		-0.650407	-2.9744	-0.518135		-2.39562	-0.218818	0.22779	-0.281903	0.502513	1.42425	-2.38284
2001-11-12	0	0.558362		-2.19466	-1.27841	1.10132	0	-1.00071		-0.540541	-2.05237		-1.91412	0	0.413223	-2.03774		-0.938086	-2.12215	0	-3.23988	-0.369004	2.4	-1.80842		0.883281	0.382987	0	3.24324	0		-2.52366	-1.90114	-1.96271	-0.374532	-1.95122	-4.59016		1.14566	-2.91036	-0.625		-1.47265	-2.19298	0	0	0.4375	-1.93962	-1.95281
2001-11-13	0	0		1.95122	4.31655	0.43573	-0.441177	1.08303		1.99275	4.26301		2.32068	0	0.823045	4.77658		-0.568182	3.49022	-0.562249	5.53767	-0.010582	-1.17188	5.10791		3.50219	2.61044	0.071736	1.04712	-0.29874		3.68932	0.387597	3.1031	-0.37594	3.35821	5.84192		0.809061	1.75859	2.46331		1.42349	0.672646	0	1.06007	-0.331881	-0.787613	1.93638
2001-11-14	0	0.132205		-0.478469	-1.70115	-0.867679	0.0738498	0.357143		-1.12493	-1.28205		2.21649	-0.324675	-0.408163	1.39706		2.28571	0.970874	0.565428	2.88794	0.465658	0.395257	-0.821355		-2.17523	5.67515	0	0.518135	4.67594		1.31086	0.540541	-2.91262	-0.188679	5.29483	-1.2987		1.92616	-5.38099	0.0511509		-0.0701754	-1.78174	6.36364	0	-1.13424	0.180424	-0.298507
2001-11-15	1.26582	0		1.20192	1.029	0	-0.0737954	0.355872		0.538922	4.2822		0.504286	0	0	1.52284		0	1.77126	-0.401606	3.22198	0.368693	-0.787402	2.34645		-1.97653	5.31481	0	1.80412	0		0.308071	0	0	0.0510867	4.22857	-1.31579		-1.25984	0.788709	0.204499		-0.561798	0.680272	0.641026	0.349661	-0.842017	-0.0270149	0.136091
2001-11-16	0	0		3.80048	2.4537	0	-0.073858	-0.70922		1.25074	4.241		-1.15404	-0.162866	-1.63934	0.285714		1.67598	3.92839	-0.322581	1.09154	-0.556255	3.96825	0.579906		1.00819	0.228592	-0.358423	2.53165	-2.89674		1.90418	0.0768049	0.1	0	-3.28947	0.333333		-1.43541	2.55354	-0.510204		2.54237	0.45045	0.424628	-0.348443	0.721792	-0.666547	-0.978527
2001-11-19	2.5	-0.844996		8.92449	1.58156	0.656455	0	2.57143		0.176471	-0.904101		0.659898	-0.326264	2.08333	2.20798		0	3.39713	0.647249	3.71282	-0.0844327	0.763359	1.76991		-0.124766	0.263158	0	3.7037	0.29348		1.80832	0	2.2977	0.189394	3.62812	0.664452		-1.2945	6.66667	-0.410256		2.27273	4.93274	-1.2685	3.14686	-0.0421541	1.24229	8.53692
2001-11-20	0	0		-0.966387	-1.15658	-1.08696	-0.0739126	1.32312		-1.49736	-2.11795		0.0504286	-0.163666	0	-1.95122		-2.9304	-0.971772	0	-0.237443	0.137319	1.51515	-1.71278		0.874453	-0.0699913	-1.29496	-2.38095	0		-0.71048	0	-0.976562	-0.189036	-1.96937	-1.51815		0.409836	1.09187	-0.30896		-0.0673401	0.42735	1.07066	2.0339	1.09647	-0.331393	-1.41629
2001-11-21	0	0.186418		-1.69707	1.08011	-1.0989	-0.147926	1.03093		0.983607	-0.0332889		0.352823	0	-0.816327	-1.20824		0	0.934579	0	-0.164775	0	-2.23881	0.41555		0	-0.10506	0	-0.487805	-1.47609		1.66965	0	2.07101	-0.189394	0.669643	-0.0670241		0	2.01117	0		2.02156	-0.851064	0.423729	0.332207	0.625717	-0.566139	1.07748
2001-11-22	0	0		1.42426	0.0890472	0.222222	0.296299	0.680272		0.354191	-0.2331		1.1552	0	-0.411523	-0.647482		1.41509	-1.06481	0	4.12617	-0.147679	0	-0.480577		-0.371517	-0.0876424	1.96793	-1.47059	-0.29785		1.11437	0.76746	0.966184	0	-2.43902	2.28035		0	2.33662	0.413223		-0.528402	0.429185	0	-0.331107	0.207275	1.52734	-0.558376
2001-11-23	0	0.212653		0.723404	-4.35943	-0.665188	-0.073858	-2.83784		0.147059	1.60214		-1.34062	-0.163934	-0.826446	1.52064		0	0.0467946	0	-0.47552	0.0739489	1.14504	-1.27431		0.621504	0.0175439	0	0	0.890903		-0.580046	1.21858	0.478469	0	0	1.63934		-1.22449	2.3903	0		-1.06242	-0.42735	0	0.863768	0.568828	0.320456	0.689127
2001-11-26	-1.21951	0		1.43642	1.86047	-1.78571	0	-0.556328		0.146843	2.06965		0.654253	0.164204	-0.833333	-0.142653		0	0.0935454	0	2.35357	-0.221683	1.13208	0		-0.494132	0.0701631	0	1.49254	-0.593052		0.350058	0.300978	2.38095	0.379507	0.681818	-0.451613		0.826446	-1.84669	0.205761		0.671141	5.36481	4.64135	0.131773	0.96668	-1.10914	2.30672
2001-11-27	1.23457	0.265252		-1.58267	-0.502283	1.59091	0	-0.34965		-0.58651	-3.0898		-1.3	0.327869	1.68067	-1.42857		-1.30233	-2.80374	0	-3.25035	-0.126957	-2.23881	1.64402		-0.869025	0.438212	0	3.92157	-0.29785		-0.639535	5.02626	0.744186	0.378072	-0.677201	-3.33765		-2.45902	-2.20092	-0.102669		-1.86667	-3.05499	0.201613	0.131572	0.723162	-0.188425	-2.22993
2001-11-28	0	-0.529101		-3.51248	-3.94676	-1.566	0	-1.40351		-0.973451	0.730654		-0.557244	0	-0.826446	-1.37681		0	-3.84615	-1.52733	0.303788	2.22458	-3.05344	-2.25906		-1.94114	0.34904	0	-8.01887	0		-1.93095	-3.35714	-0.277008	0	-1.47727	-1.60912		-0.420168	2.54083	-0.308325		-0.679348	0.630252	1.00604	0.525623	0.80898	-0.746134	0.633553
2001-11-29	-1.21951	0.132979		0.964912	2.48447	2.27273	0.0739126	-0.355872		-1.69794	-0.131883		0.356597	0	1.25	-1.39603		-0.565504	-3.35	0.0816327	-1.05113	-0.0310881	0.393701	-1.66849		1.21328	0	0	-2.5641	1.48046		0.835322	0	0.462963	0.376648	-1.26874	-0.340716		-0.337553	-2.44248	-0.103093		-0.273598	2.08768	0	1.3072	-1.85575	-0.0181143	-0.856208
2001-11-30	0	0		-0.825369	0.2331	2	-0.295424	-0.714286		-0.454545	-3.36745		-0.507614	0	-0.411523	2.3845		0	-1.13813	-0.489396	-2.89881	-0.0932933	3.13725	0.139082		-0.504732	1.73913	0.0714796	1.05263	0		0	1.10865	0	0.187617	1.98598	-0.17094		5.84251	-0.907112	0.0515996		-0.960219	-0.817996	5.9761	-0.645181	0.388389	-0.244587	-0.508001
2001-12-03	0	0		-1.88349	-2.88372	-1.52505	0	0		-0.304414	0.239153		-0.714286	-0.980392	-1.65289	-1.0917		2.08531	-1.0989	0	-3.94956	0.145258	-0.380228	-0.694444		-0.634115	-2.30769	0	-1.04167	1.7481		-1.42012	-0.511696	1.38249	0.187266	-2.63459	-2.73973		-2.16	-2.45331	0		-1.03878	0.618557	-0.37594	0	-0.824679	0.345078	-1.1999
2001-12-04	0	0		1.38393	1.53257	0	2.22222	0.359712		0	1.02249		0.308325	0	-0.840336	3.01692		0	-0.687831	0.0819672	3.57143	0.259014	1.52672	1.00699		1.08488	0.209974	0	-1.57895	-2.04244		1.38055	-0.440852	0	0	1.17647	0.352113		-1.47179	1.61411	-0.464157		0.769769	-0.409836	-1.88679	-0.649343	1.27297	0.0633484	0.878553
2001-12-05	1.23457	0		1.93747	4.15094	0.442478	0	1.00358		0.763359	2.39541		2.76639	0	0.847458	5.71429		0	3.83591	0	5.38677	1.26072	-1.8797	4.40321		1.0101	0.401606	-0.357143	6.14973	2.90516		4.91415	3.76384	3.63636	0.373832	5.23256	2.80702		1.24481	5.09789	0.466321		0.416667	2.51029	-0.576923	-0.0653558	1.65231	0.452202	1.89549
2001-12-06	0	0		2.5054	-0.815217	-0.220264	0	0.354862		0	-1.84514		0.199402	-1.65017	0.840336	0		0	1.64187	0	1.73329	0.0102051	-1.14943	2.54642		-0.3125	0.643478	0	-2.77078	0		0.507901	2.41821	3.50877	-0.18622	1.65746	0.682594		3.68852	-1.61687	0.051573		1.45228	-2.22802	-2.12766	0	0.0698045	-0.504187	-1.5083
2001-12-07	0	0		-1.81205	-1.18721	0	0	0.141443		-3.0303	-1.98053		-0.298507	0.671141	-1.25	-1.62162		0.278552	-3.88693	0	2.50348	-0.387755	-1.55039	-0.931195		-1.00313	-0.0172801	-0.358423	-2.07254	-1.44203		-2.24593	-1.59722	-0.932203	0.373134	-3.36957	-0.271186		0	-2.00071	0		-1.43149	-0.63642	1.97628	-0.850238	0.976582	-1.61976	3.52221
2001-12-10	1.21951	0		-1.88841	-2.03327	-1.3245	-0.217391	-0.423729		-1.5625	-0.342466		-1.39721	1	-0.421941	-2.81593		1.66667	-1.31303	1.2285	-1.32293	0.225364	-0.393701	-0.483029		0.50665	-0.397511	0.647482	-0.529101	0.290074		-1.89546	-0.917431	-0.342173	-0.185874	-1.51856	-3.50102		-0.711462	-0.838498	-0.927835		-0.691563	-2.25207	1.74419	-0.527704	-0.621731	0.901398	-3.35306
2001-12-11	3.13253	0.398406		0.174978	0.566038	1.34228	0.217865	-0.141844		2.06349	1.16838		0.809717	0.990099	0	1.41343		-0.0910747	-1.86269	-1.05178	-2.26882	-0.173753	0.790514	0.275482		-1.0712	-0.659379	-1.35811	-2.12766	-0.580993		-1.28806	-0.356125	-0.0858369	-0.18622	-3.3695	-0.317013		0.159236	-0.367647	0		-0.139276	-1.86007	0.190476	1.06101	0.734856	0.164084	-0.663265
2001-12-12	0	-0.529101		-2.70742	-1.26642	0.883002	0.0724585	0.213068		-1.24417	-2.30978		-0.60241	0.326797	0	-0.209059		0	-4.1757	0	0.422089	0.0102386	-0.784314	-1.49137		-1.21019	0.0873362	1.37681	4.34783	5.38772		-0.711744	0.0714796	-1.20275	0.559701	-1.95035	-4.77032		-0.63593	-1.40221	-1.14464		-1.53417	-3.07991	0.190114	-0.721773	2.49409	-0.254823	-0.436569
2001-12-13	0	0		-2.82765	-1.28266	0.218818	-0.14482	-0.42523		-0.724409	-3.37274		-2.0202	-0.488599	0	-2.93296		0.0911577	-2.26372	0	-3.57268	-1.05446	0	-1.46082		-0.257898	0.61082	0	-10.4167	-5.0968		-1.31422	0.142857	0.434783	-0.185529	0.0602773	-0.556586		-0.4	-3.74251	0.105263		0.283286	-1.82222	0.189753	-0.52875	0	1.45985	-0.928553
2001-12-14	3.97196	0		-2.49423	2.02117	-1.52838	0	0.355872		-0.824873	-2.62684		-0.979381	0.163666	0.423729	-1.43885		0	0.289519	0	1.50745	0.506984	-3.16206	-0.673854		-1.74531	-1.30095	-2.07291	-3.48837	2.01307		0.121065	0.0713267	-0.34632	0.557621	1.56627	0		-5.22088	2.91602	-0.105152		-0.423729	1.85604	0	0.930238	0.0288545	-1.07914	-0.0260349
2001-12-17	1.1236	1.06383		2.2738	1.88679	-0.886918	0.072519	0		3.29495	2.66075		3.43571	-0.490196	0.421941	4.30657		-2.55009	4.50346	0	1.19878	0.0102944	0.408163	2.03528		1.97368	0.439367	2.11679	9.03614	3.08373		0.544135	1.14041	0.260643	0.184843	2.55042	4.1791		0.254237	2.79562	0		1.77305	2.57778	0.94697	-1.18501	0.711538	1.72727	-0.390625
2001-12-18	0	-1.28947		0.231589	1.2963	0.447427	0	0		0.0309693	-3.02376		0.35229	-1.14943	-0.420168	-0.69979		0.841121	-4.25414	0	-0.583451	0.772002	3.25203	1.46277		-2.25806	0.612423	0	0.552486	-1.95134		0.0601323	2.18464	-2.85962	-0.369004	-0.520532	-1.54011		0.591716	-1.32304	1.05263		0.209059	0.108319	1.1257	0.599596	-1.39393	-1.00983	-0.522876
2001-12-19	0	1.30632		-2.35675	-0.274223	-1.55902	0	0.070922		1.85759	0.482554		-0.150451	0.498339	-3.79747	-3.0303		0.0926784	-1.96192	0	-0.39125	-0.572012	2.3622	-0.982962		-3.0363	0	0.0714796	1.0989	0.840955		-1.20192	0.344828	2.49777	0.555556	-1.74419	-0.909422		-3.19328	-1.34078	0.520833		1.25174	1.70959	0.185529	-0.596022	-1.74284	-0.424303	-0.525624
2001-12-20	0	-0.157895		-2.60293	-2.42896	-0.226244	0.0724585	0.212615		-3.03951	-0.923532		-0.75339	0	-2.19298	-1.45349		2.77778	0.588582	0	-0.321371	-0.585576	1.53846	-0.582396		-1.2934	-0.469565	0	-1.63043	-1.12285		-2.06813	0.893471	-0.174064	0.368324	-0.591716	-1.61527		-1.47569	-0.679502	-0.829016		-0.274725	4.25532	-0.185185	0.599596	1.96098	-0.543971	-0.422721
2001-12-21	0	0		3.40136	4.50916	1.13379	0	0.424328		0.282132	2.31171		1.16397	0	0.896861	0.294985		3.15315	0.175541	0	1.5583	0.516689	-0.378788	2.64945		2.27586	2.56858	0	-0.552486	0		-0.310559	0.13624	0.261552	0.183486	-2.38095	3.20896		0	3.42075	0.31348		1.30854	0.591837	0	-0.596022	-0.850488	1.41294	2.57363
2001-12-24	0	0		0	0.674157	0	0	0		0	0		-0.050025	0	0	0		0	0	0	0	0	0	0		0	0	0	0	0		0.685358	0	0	0	2.80488	-2.49458		0	0	0.520833		0.611829	0	0	0	0	0	0
2001-12-25	0	0		0	0	0	0	0		0	0		0	0	0	0		0	0	0	0	0	0	0		0	0	0	0	0		0	0	0	0	0	0		0	0	0		0	0	0	0	0	0	0
2001-12-26	0	0		0	0	0	0	0		0	0		0	0	0	0		0	0	0	0	0	0	0		0	0	0	0	0		0	0	0	0	0	0		0	0	0		0	0	0	0	0	0	0
2001-12-27	1.55556	-1.66052		0.93985	0.491071	0.672646	0.434468	0.0704225		1.34417	0.218659		0.4004	0.661157	-0.888889	2.72059		-3.05677	0.46729	0.0817661	0.529101	0.030842	2.6616	2.72374		-1.55091	2.04429	0	6.66667	0.281897		-0.123762	0	-0.0869565	0.3663	0.355872	4.56062		0.440529	4.26314	-0.518135		1.75676	1.84622	0	-0.0666186	-0.175456	0.449438	0.620797
2001-12-28	0	0.509247		1.25698	1.28832	1.3363	-0.144194	1.8297		1.35719	2.4		0.199402	1.64204	1.34529	-0.501074		0.18018	1.56977	2.12418	0.859649	-0.308325	-0.740741	0.252525		2.67123	-0.33389	0	-0.520833	0.281105		0.991326	0	3.56832	0.182482	0.945626	1.56028		1.75439	-0.845964	0.9375		0.132802	0.398406	0	0.666658	0.419881	2.90828	0.771208
2001-12-31	0	0		0	-0.219298	0	0	0		0	0		0	0	0	0		0	0	0	0	0	0	0		0	0	0	0	0		-1.10429	0	0	0	0.644028	0		-1.72414	0	0		-1.06101	0	0	0	0	0	0
2002-01-01	0	0		0	0	0	0	0		0	0		0	0	0	0		0	0	0	0	0	0	0		0	0	0	0	0		0	0	0	0	0	0		0	0	0		0	0	0	0	0	0	0
2002-01-02	0.656455	-1.6		2.06897	-0.43956	-1.0989	0.0722049	-0.552868		-0.486914	-1.95312		-0.199005	0.807754	-0.884956	0.719424		-1.07914	1.71723	-0.08	-1.30457	-80.1237	0.746269	0.440806		-1.40093	-0.335008	-2.85714	0.52356	1.67023		0.620347	0	-1.2605	0	-0.69808	0		2.19298	-2.3818	0.206398		0.0670241	-1.78571	-0.371058	0	-0.0291715	-4.12174	-0.102041
2002-01-03	9.13043	0		0.225225	1.01545	0.666667	0	0.0694927		-0.30581	0.28975		0.997009	0	1.33929	1.5		3.18182	0.619021	0.0800641	1.37469	-0.103734	1.85185	0.815047		4.80379	-0.0336134	1.02941	10.4167	-2.23324		2.46609	1.56463	0.425532	-0.364299	1.93322	1.68761		2.23176	0	0.30896		1.00469	1.0101	0.372439	-0.993351	-0.554421	-0.263015	2.6047
2002-01-04	-0.996016	0		0.674157	0.611888	0	0.0721448	0.555556		-2.36196	-0.433369		0.789733	0.801282	0	-2.53343		0	1.45414	-0.08	0.278164	-0.103842	-0.363636	2.48756		1.61394	-2.00067	1.74672	0.235849	0		0.962696	1.33958	0	0.731261	2.01149	-1.05932		-0.419815	-1.311	-1.23203		-0.928382	-1	2.04082	-0.200687	1.3302	-0.572884	0.647088
2002-01-07	-2.41449	2.98103		-0.892857	-1.21633	-1.3245	0	0.138122		-2.6076	1.41458		-0.29383	0	0	-3.2491		0	-0.220507	0.240192	0.953537	-0.987526	-1.82482	-2.00243		3.24015	-0.497512	0	0.752941	0		-0.953516	0.727032	0.762712	0	-0.28169	1.2848		1.09612	1.03321	-0.727651		-0.133869	0	0.363636	-1.00536	0.3861	-0.7591	0.197824
2002-01-08	0	1.05263		3.69369	-0.439754	-2.68456	0.0721008	0		0.483871	-1.00143		0.196464	0.158983	1.32159	-0.0746269		-1.32159	1.10497	0	0.961704	1.41732	-2.60223	-2.04334		0.369231	-3.87931	0	-1.91499	2.23324		-1.08303	2.49344	-0.925147	0	-0.79096	-1.90275		0.917431	-0.292184	0.104712		-0.80429	0.808081	0	0.541638	-2.28846	-0.156668	-1.62883
2002-01-09	0	0		2.78019	1.14841	-4.13793	-0.216138	0.344828		-2.02247	2.81792		2.15686	0.15873	-2.17391	-2.38984		-1.78571	0	-0.159744	2.9767	-0.672878	-2.29008	-0.126422		-1.28755	-1.36323	-2.00286	0	-1.95134		-2.25061	0.320102	-0.679117	-0.181488	-1.82232	0.395115		-0.826446	2.63736	-0.209205		-1.48649	-0.561122	-0.724638	-0.336682	-1.7221	-0.203064	1.00351
2002-01-10	1.03093	-1.04167		-1.77515	0.436681	0	0.0722049	0		-1.37615	-1.96767		-0.479846	0.158479	-1.77778	-2.0658		0	-1.31148	0	-3.63396	0.625326	3.51562	-0.443038		1.5528	-0.181851	3.64964	0.47619	0		-1.30678	-0.893427	0.461538	0	-3.30626	-1.28801		-2.08333	-1.21342	-0.471698		1.09739	-2.03547	-0.547445	-0.337848	-0.520677	-1.71106	-1.21709
2002-01-11	0	0		-1.20482	-0.608696	0.959233	0	0.343643		0	0		0.867888	0.316456	-1.80995	-0.15625		2.27273	-0.664452	0	0.788481	-0.414293	-1.13208	0.127146		1.89602	-0.255056	-1.40845	-0.947867	1.95134		-0.37831	0.257566	-0.034031	0	0.479904	1.66727		1.2766	-1.04769	0.263296		-1.49254	-1.21374	0	0.338993	0.59386	0.38581	-1.03093
2002-01-14	0	0		-1.6115	-2.40595	0	0	0		-0.664452	-1.79211		-0.956023	0.157729	2.30415	-4.06886		0	-3.01003	0	-1.4966	0	-0.381679	-2.81905		-2.64106	-0.493151	0	-0.478469	-1.38992		-2.02532	0.0642261	-1.3617	0	-1.19403	-3.67201		0.420168	-2.33662	-1.05042		-1.79063	-0.957934	0	-0.337848	1.54092	-2.80277	-0.152439
2002-01-15	0	0		0.354139	0.268938	-0.23753	0	0		1.03679	0.182482		-0.289575	0.15748	2.25225	5.22023		0	1.49425	-0.08	2.3308	0.104004	-1.14943	0.300536		1.04809	3.79956	0	-1.92308	0.279533		1.03359	0	-3.36497	0.363636	2.47734	0.99926		0	0.71028	0.212314		0.420757	-0.294365	0	-1.55932	1.23177	0.597936	-1.0687
2002-01-16	-1.02041	0		-2.24967	-2.32454	1.90476	0	0		0.662032	1.96721		-1.16167	0	6.60793	-2.32558		0	-2.03851	0	-0.472414	-0.0519481	2.71318	-2.29286		-2.68456	-0.353669	0	-4.90196	-1.12285		-0.319693	0	0.0892857	-0.181159	-2.83019	1.39245		0.41841	0.074239	-0.529661		-0.837989	0.0210881	0.917431	-0.41323	-2.24861	0	0.823045
2002-01-17	-1.03093	1.02632		1.85018	-0.1373	1.86916	0	-0.342466		1.61131	1.75063		3.91773	0	-2.89256	2.85714		-1.77778	9.53757	-0.960769	-0.525513	-0.259875	3.77358	4.46667		0.250784	2.30701	1.42857	1.54639	-0.850491		1.53945	0.192555	1.69492	0	-0.242718	3.6863		1.25	2.7819	-1.49095		1.40845	0.780097	1.45455	0	0.736905	1.45719	-0.0255102
2002-01-18	0	-1.27637		2.92424	-0.091659	1.6055	0	0		0.614887	1.05337		-2.07352	0.314465	4.25532	0		0	-1.10818	0.970089	0.596455	0.208442	-1.81818	-0.408424		-2.43902	-0.173461	-1.19718	-1.52284	0.284302		-2.27416	-0.704676	-0.0877193	-0.181488	-2.6764	-0.174277		0	3.3201	0		-0.694444	-0.188285	0	0.27664	0.237248	-3.11821	0.0510334
2002-01-21	-1.04167	-0.791557		-1.20534	2.01835	0	0	0		0.353812	-1.04239		0.0962464	0.31348	0.408163	-2.00617		-0.361991	-1.28068	0	-0.830086	0.104004	-2.22222	-1.96078		0.192308	0.608167	0	1.03093	0		0.711054	-0.129032	0.0877963	0.363636	0.375	1.0824		-0.823045	-2.06078	-0.648649		1.32867	-1.48816	-0.716846	1.37929	0.00986193	1.69706	0.637592
2002-01-22	-2.10526	1.06383		0.958606	-1.07914	0.225734	0	0		-0.320513	0.421348		2.11538	0	2.43902	4.33071		0	0.540541	0	0.666211	-0.155844	0	-0.575163		0.831734	3.52332	0	0.255102	1.9678		0.898588	-0.839793	-0.263158	0.181159	0.560399	0.518135		0.414938	1.78317	1.08814		0.828157	0.361702	1.26354	-0.680264	1.46928	0.326077	0.633553
2002-01-23	0	0		0.776867	0.181818	-3.15315	0	0		0.932476	2.2028		0.94162	0	-0.396825	1.13208		0	1.07527	0	0.899372	0.0520291	-1.13636	0.841441		-0.126904	-0.934268	0	-0.254453	0.83163		-1.01781	-0.325733	-0.615655	-0.361664	-4.27245	-2.13058		0.826446	-0.280308	0.107643		1.64271	0.423998	0	0.479455	-0.398445	0.286779	3.39965
2002-01-24	-1.93548	0.394737		-0.342612	2.45009	-2.09302	0	-0.343643		0.669003	1.88163		0.466418	0	-0.398406	0.373134		0	2.39362	0.0800641	1.91726	0.312012	0.383142	0.065189		-4.00254	-0.134725	2.70848	3.06122	2.18445		2.12082	-0.130719	-0.265487	0.362976	-0.388098	4.28371		2.04918	2.81096	0		1.88552	-0.802195	-1.60428	-0.27268	-0.0195141	-0.14298	-0.535801
2002-01-25	0	0.917431		0	-0.177148	0	0	0		-0.696203	0.302216		-0.649954	0.15625	-2	0.148699		0	1.50649	-1.84	-0.0825083	-0.155521	-2.29008	-2.08469		0.926539	0.337268	-2.15128	2.47525	-0.270461		-0.125865	0.26178	-0.709849	-0.542495	1.2987	0.16835		0	0.170882	-0.215054		-0.0660939	-0.680996	0	1.50376	-0.0390358	-1.58457	-1.34672
2002-01-28	0	0		0.945423	2.12955	0.950119	-0.0721528	0		0.0637349	0.870439		2.05607	0.156006	0.408163	1.03935		1.7257	1.94473	2.68949	3.96367	0.0519211	-0.78125	0		-1.04918	0.504202	0.35461	0.483092	0		0.819156	0	0.0893655	0.363636	-1.66667	0.504202		-0.401606	1.22825	0.215517		1.19048	-0.514249	0	-0.336682	1.82564	1.16392	2.82949
2002-01-29	0	0.0519481		0.63857	-2.64987	-1.88235	0.361008	0		-0.477707	1.62629		-1.73993	0.46729	0	-1.46951		1.33929	-1.50602	-0.396825	-0.0476569	0.363259	-1.5748	-2.52828		-0.596421	0	-0.989399	0.721154	0		-0.625	0	-0.446429	0	-1.23859	-1.67224		-0.322581	2.86485	-1.34409		-0.653595	-0.107689	0	0.0675638	-0.0479386	0.0191755	5.23775
2002-01-30	0	1.24611		3.4264	-2.45426	-1.91847	-0.35971	-0.344828		0.16	-2.54735		-2.42311	0	-0.406504	-1.566		1.32159	-1.73293	1.19522	1.71647	0.465357	2	-3.48123		0.266667	-1.00334	1.71306	0.71599	-0.543126		-1.38365	-0.130548	0	-0.362319	-0.462046	-1.87075		0.161812	-2.39187	-1.3624		-0.394737	-1.89737	0	-0.0675182	1.30456	0.833972	-1.65138
2002-01-31	0	0.128205		1.18609	2.15005	-0.733496	0	0.346021		0	0.134048		3.15186	0.310078	0.408163	0		0	-1.08921	0	2.15625	1.64694	3.13725	2.00849		-0.864362	-1.26689	0	0.473934	0		1.14796	0	-0.44843	0.181818	1.59151	0.866551		0.161551	1.54414	1.21547		0	2.63736	0.181159	1.21621	3.56027	1.65415	3.54478
2002-02-01	0.877193	0.384123		-0.323363	-0.134348	-0.492611	0.0722049	0		0.479233	-0.870147		1.01852	0.463679	3.25203	2.57576		0.782609	1.10121	0	-0.76476	-1.62025	0.380228	0.637826		0.0670691	0	0	-5.18868	0.543126		-0.37831	0.130719	0	0.362976	-0.261097	-1.06529		0.967742	-1.4876	0.436681		-1.5852	0.749465	1.62749	-0.600796	-0.777178	1.64594	-3.15315
2002-02-04	0	1.02041		-2.51419	-0.269058	-3.71287	0	-0.827586		-0.158983	-1.45172		-1.64986	0.615385	0	-3.69276		0.949094	-1.60788	-1.5748	-2.01911	-0.411734	-0.378788	-3.83026		-0.737265	1.71086	2.10526	0	0		-0.126582	0	-0.810811	-0.180832	-1.17801	-2.25773		1.11821	-2.04698	-0.869565		-1.34228	-0.467588	0.177936	0.134311	-2.32215	0.837244	0.186047
2002-02-05	0	1.0101		-1.5391	-2.2482	-1.02828	0	-0.208623		0.159236	-1.61014		-2.8891	0.458716	0	-3.22086		1.02564	-1.15973	0.32	-2.83152	0.0516796	-1.90114	-3.29513		1.95814	3.02775	0	-1.99005	0		-1.83777	2.08877	0.726612	-0.362319	-2.71523	-3.51812		-0.868878	-4.9332	-0.219298		0.204082	-0.491138	0.17762	-0.26829	-3.77358	-0.237226	-2.92479
2002-02-06	1.08696	3		-3.04183	-1.60994	2.5974	0	1.09649e-05		-1.04928	-2.15877		-1.05566	0.304414	1.9685	-0.871632		0.676819	-1.54667	2.07337	-1.79699	-0.0516529	-0.775194	-1.2		-0.198675	0.0816327	0	1.52284	-0.543126		-0.645578	-0.44757	-0.0901713	0.363636	-0.544588	-3.16759		-1.59363	-3.74775	0.43956		-1.35777	0.214592	0.886525	0.201766	0.470588	-1.42674	-2.53467
2002-02-07	0	-0.242718		1.56863	0.374007	0	0	0.877193		-1.18895	1.63701		0.193986	0.151745	-1.5444	4.07674		-1.68067	-0.541712	-1.17188	1.36828	-0.0516796	1.5625	2.50412		-1.32714	1.74551	0	-2	0.543126		1.23457	-1.54143	-1.62455	0.181159	1.71116	1.74971		0	0	0.382932		3.50998	0.428266	0.351494	0.604022	1.56128	-0.417517	2.57605
2002-02-08	-1.07527	0		-1.2441	0.0465766	-0.759494	0	0.434783		-0.195122	-0.280112		-0.0968054	0.30303	1.17647	-2.30415		0.683761	-0.326797	0	1.00829	0.155119	2.30769	-1.66764		0.672495	-0.272567	0.893471	-3.06122	0		0.770218	-0.326158	5.41284	-0.180832	0.269179	1.86916		0	-0.486709	0.27248		-0.398936	0.149254	0	0.0667074	-0.951191	-0.689462	3.68333
2002-02-11	0	2.06813		-2.51955	2.7933	-0.255102	6.99856	0.4329		-0.684262	-1.50983		1.45349	0.151057	1.93798	-0.707547		0.254669	1.25683	0.316206	1.59395	-0.0516262	-0.37594	2.38024		1.53641	0	-0.20436	4.21053	0.270461		1.52866	0.13089	-0.261097	-0.181159	-0.872483	2.6055		-1.53846	0.225734	0		0.667557	-0.894188	0	0	0.659618	0.478469	-0.83045
2002-02-12	0	0		-1.20321	-1.53986	0	-0.0674334	0		0.885827	0.534759		0.477555	0.15083	0	-1.10847		1.60881	-1.24123	-0.70922	-0.126783	0.258264	-2.64151	-1.49666		1.44737	0.643087	0	-0.505051	-0.813587		-2.25847	0	-1.39616	0.362976	-1.76032	-0.572246		2.87829	1.27628	0		-0.464191	-0.622986	-0.875657	0.666658	-0.93476	-2.82913	-2.88439
2002-02-13	0	0.11919		2.16509	1.88592	0.511509	0.0674789	0.431034		0.650407	1.59574		-0.095057	0.150602	2.28137	2.16173		-1.66667	0.765027	-0.793651	0.126944	0.257599	1.55039	0.678566		1.88067	2.63578	-2.38908	0	0.813587		1.09114	0	-1.76991	0	-0.482426	0.539568		-0.0799361	2.11268	0		1.53231	0.886295	-0.353357	0.99338	0.252918	1.75843	2.75449
2002-02-14	0	0		2.78146	-2.0316	0.508906	0.067426	0		0.581583	2.02443		2.18839	0.150376	-1.11524	3.21317		0	0.488069	0	0.0475436	-0.0513875	1.14504	2.91575		-2.92807	1.16732	2.44755	-2.03046	0		1.71429	0.130719	0.900901	-0.180832	-2.21607	2.11091		0.8	0.181488	0		1.70604	1.24277	-0.35461	-0.327851	0.0970309	-0.434372	-0.955711
2002-02-15	0	0		-0.987973	-1.79724	-0.253165	0	-0.429185		-0.128493	-1.40267		-0.651769	0	-4.51128	-2.42976		0	-1.51106	2.32	0.0633613	0.257069	0.754717	-2.54841		-1.18033	-0.461538	0	-1.5544	0		-0.998752	-0.195822	-0.892857	0.181159	-2.54958	-1.3665		0.396825	-4.13043	-1.08696		-5.22581	1.22751	0	0	1.86119	0.189681	0.729583
2002-02-18	0	0.47619		-0.21692	0.234632	0	0.336932	0.431034		-0.771952	1.24913		-0.468604	0.3003	2.3622	-1.16732		2.54237	0.986301	-1.56372	1.39307	0.0512821	-1.49813	-0.876552		1.65893	-2.62751	2.38908	0	-0.270461		-0.252207	0.196207	0	0	3.34302	-1.49201		0	0.302343	-0.0549451		0.953029	-1.23354	-0.88968	-0.394743	0.256947	0.141992	-0.233645
2002-02-19	0	0.7109		-3.82609	-0.280899	-4.31472	-0.335801	-0.429185		-1.2966	-3.90679		-3.38983	0	-1.15385	-2.20472		0	-0.542594	0.0794281	-2.41998	-0.256279	-0.760456	-5.67428		-1.30548	2.34921	0	-4.47368	0.809198		-1.32743	0.195822	-0.900901	0	-2.25035	-3.8947		-1.02767	-6.70686	-0.494777		0.0674309	-1.33362	0	0.0660465	0.0474608	-1.04925	-1.8267
2002-02-20	0	0		0	-2.34742	-1.06101	0	-0.431034		0.164204	-1.03424		-0.877193	0	0.389105	0.563607		0	1.25477	0.714286	-1.488	0.4111	-1.91571	-0.3125		-1.71958	1.11663	0	1.92837	-0.809198		-1.34529	0.456026	-0.909091	-0.180832	-0.719424	-1.68856		-0.559105	3.10985	-0.110497		-2.29111	-2.81056	-2.33393	0.330043	1.09108	0.0955292	-0.954198
2002-02-21	0	-0.0235294		0.361664	0.432692	-0.80429	0	0		0.52459	3.02703		3.04818	0	-0.387597	0		0	-0.75431	0.0788022	1.52672	-0.204708	-6.25	2.24138		-0.0672948	-0.306748	0	5.94595	0.540192		0.779221	-0.129702	0.917431	0.181159	0	1.33588		2.00803	-1.64512	0.110619		2.34483	3.33333	0.551471	0.328929	1.06053	0.448559	1.27649
2002-02-22	0	0		-1.17117	-1.14888	1.89189	0.067388	-0.865801		0.0652316	-1.539		-0.381679	0	-3.89105	-1.1209		0	-1.08578	0	-0.0319949	-0.358974	2.5	-1.19577		-2.96296	1.07692	0	2.04082	-0.540192		-1.15979	0	0.327273	0.180832	-1.30435	-3.20151		1.5748	-1.99124	-0.552486		0.0673854	0.234993	0.182815	-0.327851	-0.250743	-1.31116	0.903686
2002-02-25	0	-0.470699		-0.364631	3.09927	0	-0.0673426	0.69869		-0.260756	0.035524		1.43678	0.149701	-4.04858	2.26721		1.07438	1.48189	0	-0.112018	0	3.25203	1.86191		2.15128	0.0761035	0	3.75	-0.543126		1.30378	0	-2.13846	-0.361011	0.146843	1.36187		0.775194	0.528241	0.388889		0.740741	1.06564	0	0.657887	2.40201	2.93636	-1.62621
2002-02-26	-1.95652	-0.685741		0.594694	0.704556	4.50928	0.067388	0.173461		0.490196	-0.284091		1.79415	0	0.421941	1.58353		0.163532	0.594916	0	-1.48991	-0.360268	0.393701	1.44707		-0.13587	-1.04943	0	1.20482	0		0.2574	-0.12987	-0.740741	-0.181159	2.56598	0.191939		0.384615	2.54648	-0.0553403		1.00267	2.27752	0.912409	0.588231	-0.0454587	-0.607931	0.503115
2002-02-27	-1.33038	0.714286		1.86448	-0.886194	2.28426	0	-0.952381		2.76423	3.20513		1.94805	0	1.68067	4.053		0.408163	0	0.393701	4.11449	0.0516529	2.7451	0.615616		0.340136	-1.93667	0	-0.47619	1.08332		2.31065	0	0.746269	0.362976	-0.786276	-0.191571		-0.383142	2.87741	0.442968		-5.89014	2.04124	0.361664	-1.23456	-0.57304	-0.884539	1.47795
2002-02-28	0	0		1.02679	-2.35294	0	-0.0673426	0.524476		0.56962	0.345066		2.00182	0	1.23967	-0.0749064		0.0813008	2.41935	0.784314	0.218682	-0.516262	-0.763359	1.32816		2.0339	-1.22257	0	0.478469	0.804856		-3.07403	-2.92588	0	-0.180832	-1.29683	5.52783		-1.53846	3.2567	0.661521		-4.36006	-0.262679	-0.36036	0.394743	0.100631	1.11079	1.71482
2002-03-01	0	0		2.07689	1.92771	0	0	-0.347826		1.63625	2.51032		-1.69492	0.149477	0.408163	0.974513		0.243704	2.4147	0.077821	4.76933	0.415153	0	1.47275		1.59468	1.71374	0	0.47619	0		0.711974	-1.00469	0	0.362319	0.729927	2.0371		-0.390625	0.779221	0.219058		3.75	3.34279	0	0	0.137086	-0.666667	2.30947
2002-03-04	0	0		2.90043	2.74232	0.744417	0.134776	0.34904		1.70279	3.01912		0.907441	0.149254	4.87805	2.44989		0	0.35879	0	2.69265	0	1.15385	5.42816		1.17724	4.21217	0.666667	7.109	0.532994		7.58355	-0.202977	0	0	3.76812	3.92157		0.941176	4.30781	0.546448		1.48831	2.33288	0	1.57274	1.25947	2.08904	1.98646
2002-03-05	0	0		-1.09382	0.506213	-1.23153	0	-0.0869565		0	-0.716379		1.43885	-0.149031	-0.387597	-0.652174		0	-0.255363	-0.311042	-1.31827	0	3.04183	-0.192731		3.81383	-1.22754	0	-1.76991	2.36393		-2.32975	0	0	-0.180505	1.95531	-0.205832		0.621601	-1.12954	-0.434783		-0.139665	0.632184	0.361664	0.967744	-0.405588	0.555556	-3.07658
2002-03-06	0	0		0.893237	0.137363	0.74813	0	0.696258		1.03501	1.31191		1.6844	0.149254	1.94553	0.656455		0.89141	3.22581	0.624025	0.895479	0	-4.42804	1.51724		0.933998	-0.575932	0	1.8018	1.03296		1.34557	-0.135593	0	0	0.547945	0		-0.23166	0.535523	0.382096		0.13986	-0.856653	-0.36036	-0.958468	0.904977	1.10497	-0.844942
2002-03-07	0	0.35461		1.13828	0.594422	0.742574	0	0.259291		0.783368	-1.71577		-2.35397	0.298063	-0.763359	1.37681		0.401606	1.19048	0	0.538338	0	-1.9305	-0.815217		-2.96114	-0.609756	0.331126	-0.442478	1.7824		0.6035	0.475221	0	0.904159	3.0654	0.893778		3.32817	0.213068	0.0543774		0.418994	-0.844854	0	2.19354	1.5157	0.564663	0.414556
2002-03-08	0	0		0.041684	0.772727	2.2113	0	0.862069		-0.209268	1.91041		-2.5	0	1.53846	0.142959		1.6	2.05882	0.775194	-0.709117	-0.206718	1.5748	1.46575		0.317864	1.07362	0	2.66667	0.503476		0.059988	0.135135	1.85185	-0.716846	0.0660939	0.511073		0.898876	2.40964	0		0.417246	0.484121	0	0.378794	0.0176694	-0.525267	-3.34862
2002-03-11	2.69663	0.117786		-0.833333	-0.67659	0.721154	0	0.42735		0.958658	0.355527		0.457875	0	-1.13636	-1.71306		1.49606	0.816523	0.0769231	-0.728757	-0.0517866	-2.32558	-0.108006		3.42205	-0.242792	0.660066	3.4632	-0.503476		0.179856	0.674764	0	0.361011	-1.5852	-0.271186		2.37565	0.83045	-0.217391		-0.484765	0.443245	0	0.314448	1.27197	0.491624	1.51875
2002-03-12	1.09409	-0.470588		1.09244	-0.408719	0	0	0.255319		-1.33531	2.1256		-0.638104	0.297177	-0.383142	-1.23457		-0.0775795	-1.76274	0	-2.93643	0	0.396825	-2.13542		-1.65441	0.228172	3.60656	-6.27615	2.24594		-0.5386	0.0670241	0	-0.179856	-0.872483	-1.0877		1.16026	1.33837	-0.87146		0.0695894	-0.441289	0	0	0.218055	-0.00905961	0.748013
2002-03-13	1.94805	-0.472813		2.95096	1.41359	0.477327	0	1.01868		-0.270677	2.45979		-0.733945	0.148148	0.384615	1.47059		0.0776398	-0.581959	0	0.196642	-0.259067	-0.395257	-2.2925		0.249221	-2.24617	-3.41772	-0.446429	3.1576		0.361011	0.133958	1.63636	0	1.55721	-1.89003		-0.358423	3.72503	-0.32967		1.46036	0.211987	-0.361664	0	-0.113142	0.21745	2.11137
2002-03-14	0.424628	0		1.73597	-0.044964	-0.23753	0	0.420168		1.23643	1.63127		1.75601	0.147929	2.68199	-0.144928		0	0.487805	0	-1.75121	-0.25974	0	0.240283		0	-0.636547	1.57274	0.896861	-1.20269		0.239808	0	-1.61002	0	0.933333	-0.105079		0.719424	-1.17532	0.0551268		0.0685401	-0.230769	-1.27042	-0.313462	0.56635	-0.126571	-1.3406
2002-03-15	0	0.475059		-1.07143	2.06928	0	0	0		0.0893655	-0.484555		-0.544959	0.295421	0	0.870827		0	0.728155	0	-0.0460971	0	0.793651	2.22786		1.11871	-1.32813	0	-2.22222	0		0.717703	-0.200669	0.727273	-0.18018	-2.57596	3.68163		-0.571429	0	0		1.64384	0.481881	0	4.84277	-0.199272	0.950484	0.483648
2002-03-18	-0.422833	0		0.0802246	0.705156	0	0	0.41841		0.833333	-1.30858		2.46575	0.147275	0.746269	0.719424		-2.24981	0.144578	1.46042	5.04228	-0.260417	1.9685	-0.0689655		2.33559	1.97941	0	0.454545	1.20269		0.356295	1.07239	2.70758	0.180505	2.44068	2.23199		0.215517	0.925008	0.220386		-0.134771	0.709764	-4.41176	-0.119995	0.677142	0.17934	-1.2606
2002-03-19	0	0		-0.12024	-0.218818	-0.238095	0	0.416667		0.354191	0		1.24777	0	1.48148	1.14286		0.952381	0.866218	6.21212	2.60501	0.261097	0.772201	2.41546		2.1021	1.13354	0	-3.16742	-1.44497		-0.295858	0.331565	-1.58172	-0.18018	2.18398	1.05855		-0.358423	1.93126	0		-0.134953	0.704762	1.15385	-0.600593	0.439769	-0.868242	-0.255339
2002-03-20	0	0.35461		-1.64526	-0.438596	-0.71599	0	0		-1.17647	-1.14092		-2.28873	0	-1.82482	-1.83616		0.628931	0.0954198	-2.28245	-1.91128	-0.520833	-3.06513	-2.08895		-1.17647	0.107477	0	-0.700935	1.44497		-4.45104	0.462657	-0.892857	-0.180505	0	-0.490998		-0.719424	-3.78934	0		-0.743243	4.00984	1.3308	-0.362544	0.695398	0.568849	-1.81522
2002-03-21	0	0.117786		0.285598	-1.32159	-2.16346	0.269174	-0.414938		1.78571	-0.062383		-0.720721	0.147059	-0.371747	-1.29496		0.703125	0	-1.45985	-2.63196	0.52356	1.18577	-1.16999		-0.178571	-0.306748	0	-3.05882	0		-0.621118	0	2.25225	0.180832	-1.94301	-0.164474		-0.289855	-0.0333778	0.0549753		-1.70184	1.07292	0	-1.1522	0.264302	0.287305	-2.46504
2002-03-22	0	-0.470588		-1.50529	-2.09821	1.7199	-0.402685	0.75		1.63743	0.780275		1.63339	0	1.1194	0.801749		-2.87044	-1.3346	-1.48148	2.24014	-0.260417	2.34375	1.53203		3.63745	5.67692	0	-2.42718	0.238812		0.5625	3.42105	-2.20264	-0.180505	-0.264201	0.62603		1.01744	2.90484	0.549451		-0.138504	-0.0539763	0	1.22698	0.314626	0.322292	1.38518
2002-03-25	0	0		1.36307	-1.36799	-1.93237	0	0.082713		-1.75489	-0.681325		-0.714286	0	0	-2.74765		3.03514	-0.821256	1.50376	0.584283	0.313316	2.29008	0.205761		-0.115075	1.17921	0	0	1.89024		-0.559354	-0.254453	-0.900901	0	-0.397351	0.0654879		1.43885	-2.36859	0.546448		-1.80305	-0.972097	0.750469	0.666682	3.02619	0.392647	0.191755
2002-03-26	0	1.04019		-1.71149	-1.24827	0.492611	0	0		0.497804	-0.405363		0.179856	0	0.369004	-1.48699		0	-1.26644	0	2.19286	-0.208225	0.746269	1.02669		-0.403226	-0.719424	0	1.49254	5.9076		-0.625	-0.382653	0	0	-0.265957	0.425393		0.567376	5.98205	0		-1.41243	4.25377	1.11732	0.421435	-0.0987329	0.533333	-0.0956938
2002-03-27	0	-0.327562		-2.48756	-0.0468165	-0.490196	0.404313	-0.330579		-0.495338	1.94114		1.52603	0	0.735294	0.0754717		-0.852713	-1.28268	-1.48148	-0.46895	-0.208659	-1.48148	-0.474255		0	2.46377	-0.83871	0.490196	0.659721		0.880503	0	1.81818	0	0.533333	0.195503		0.141044	-0.752587	0		2.00573	0.313862	-2.02578	1.01918	-2.11662	0.795756	-0.335249
2002-03-28	2.54777	0		3.35884	1.63934	-0.738916	0	0.331675		2.19619	3.50123		2.38727	0.293686	-1.45985	2.94118		0	3.29835	0	0.599657	0.365917	0	0.66712		-0.867553	0.905233	0.845804	-1.46341	0		1.24688	0	0.892857	-0.180832	4.37666	1.46341		1.76056	9.73144	0		1.26404	1.40796	0.56391	0.415433	-0.807741	0.947368	3.53196
2002-03-29	0	0		0	0	0	0	0		0	0		0	0	0	0		0	0	0	0	0	0	0		0	0	0	0	0		0	0	0	0	0	0		0	0	0		0	0	0	0	0	0	0
2002-04-01	0	0		0	0	0	0	0		0	0		0	0	0	0		0	0	0	0	0	0	0		0	0	0	0	0		0	0	0	0	0	0		0	0	0		0	0	0	0	0	0	0
2002-04-02	2.48447	0.352113		-0.61703	-0.184332	-0.496278	0.201342	0		-1.00287	-0.534125		-1.03627	0.292826	1.11111	0		1.25098	-1.93517	0	0.936702	-0.260417	-0.75188	-0.229916		-0.933489	1.62602	-1.29032	-1.23762	-2.44056		-2.21675	0.384123	-0.884956	-0.181159	2.98602	-0.705128		-0.207612	0.40311	0		-1.52566	-0.617072	-0.373832	-0.0590984	-0.356264	2.22454	-0.696217
2002-04-03	0	0.350877		-0.869205	-0.0923361	-1.49626	-0.535832	-0.909091		0.607815	0.387828		0.69808	0	-0.3663	1.0989		-0.694981	2.36803	3.00752	1.8982	0.208877	-1.89394	0.203335		-0.176678	0.275862	0	1.00251	-1.35675		0.125945	4.91071	-1.78571	0	-2.77606	-2.4532		0.416089	2.03613	2.06522		1.05634	-0.845119	-1.50094	0	1.992	-0.119007	0.0233699
2002-04-04	4.0404	-0.699301		-1.33612	-1.10906	1.01266	0	-0.166806		0.0575374	-1.99108		-2.07972	0.145985	-0.367647	-0.724638		0.233281	-0.963855	0	-2.56658	0.364773	1.1583	-1.24459		-0.530973	-1.30674	0	7.19603	-3.00434		-0.81761	-0.790274	0	0.544465	-0.126904	-1.38981		1.86464	-4.32827	-1.38445		0.348432	-1.49591	0.190476	-0.887051	1.41057	1.37872	1.86916
2002-04-05	0	0.539906		-0.126957	0.747664	0	0	-0.167084		-0.230017	-0.0303214		-0.265487	0.145773	0	-1.75182		0	-1.21655	0	-0.127461	0.311526	0.763359	-0.821918		-0.118624	1.0453	1.30719	1.38889	1.85948		0.190235	1.34804	0	-0.361011	0	0.0671141		2.71186	1.58637	0.215983		-0.138889	0.58273	-0.380228	0.656314	-0.90535	0.109134	-0.321101
2002-04-08	2.91262	-0.770488		-2.58475	-1.06679	-1.25313	0	1.17155		-1.93084	-2.42645		-2.66193	0	0.369004	-4.97771		-0.310318	-4.03941	1.09489	-0.184345	-0.207039	1.51515	-2.48619		-2.73159	-0.344828	0	3.65297	0.230023		-0.759494	0.846433	-0.454545	0	-1.33418	-3.08518		-0.330033	-2.28456	-0.862069		-1.5299	-2.01896	0	-0.118547	-1.95183	0.385744	-1.05844
2002-04-09	0	0		1.26142	2.15659	0.761421	0	-2.72953		-0.235087	2.42462		1.09389	0.291121	0	1.25098		0	-0.205339	0	0.667708	0.570539	0	-1.33144		-2.9304	0.346021	1.93548	-0.881057	-1.15544		0.892857	1.73861	-4.10959	0.181159	0.772698	1.7301		-0.331126	0.32554	0.434783		0.988701	1.2005	-0.19084	-0.296745	0.720034	1.55375	0.813953
2002-04-10	0.943396	0.917647		2.83505	2.20285	-3.77834	0	-0.510204		0.589102	2.12443		1.44274	0.145138	-1.10294	1.85328		-1.94553	3.03498	-2.16606	1.29833	-0.051573	0	2.6414		0.503145	2.06897	0	-1.11111	0		0.189633	1.94461	0.952381	-0.180832	-0.383387	1.70068		0.265781	-0.619469	0		2.23776	1.18626	-0.191205	-0.119041	1.03448	2.82142	-0.530565
2002-04-11	0	-0.209839		0.0835422	-0.538841	0.52356	0	0.42735		-1.8448	0.921248		-1.86667	0	-0.743494	-2.5019		0.793651	-1.14828	0	-0.125383	0.103199	-0.746269	-2.18182		-0.125156	1.62162	0	-5.61798	-0.699729		-1.32492	0.693642	-1.88679	-0.181159	-3.78448	-0.668896		0.463883	2.25586	-0.757576		-1.36799	-0.297463	-0.191571	0.119183	1.09881	3.912	2.04082
2002-04-12	0	0.46729		0.66778	1.58014	0	0	0		1.04415	3.76914		-0.815217	0	0	1.08865		0	0	0.369004	0.404519	-0.257732	3.7594	-0.98656		-3.50877	-0.132979	0	6.66667	-0.469221		-0.0639386	-0.516648	7.21154	-0.181488	0.733333	1.51515		-0.725594	4.99274	0.981461		2.70458	-2.40435	-1.34357	0.297628	-0.21408	-0.923859	3.25
2002-04-15	0	0.930233		0.456053	0.444444	0.520833	0	-0.425532		-0.088574	-0.681044		1.18721	0	0.749064	1.76923		0	-0.909091	2.57353	-1.1531	0.361757	2.17391	1.01083		0.38961	-0.133156	1.26582	-1.78571	0		0.191939	0.980958	-8.25112	-0.181818	-0.727995	-0.829187		-0.664452	1.5206	0.107991		-0.0675219	-1.09693	0	2.07714	0.222791	0.955785	2.48734
2002-04-16	0	1.38249		1.52703	1.32743	0.518135	0	0.42735		0.856974	0.342857		4.24188	0.289855	0	4.38398		0	2.9052	0.78853	1.95362	-0.205973	-1.06383	3.04503		-0.452781	-0.0133333	0	-2.27273	-1.65983		1.21328	0.114286	6.15836	0.546448	2.2	2.44147		-1.00334	-0.245098	0		1.35135	2.85455	-1.16732	0	0.675119	-0.323276	0.236254
2002-04-17	0	1.52273		-0.406504	-0.655022	1.80412	0	0		1.67008	-0.284738		-0.4329	0.144509	-0.371747	0.651702		0.0787402	-0.89153	0.284495	-1.19934	0.464396	1.79211	1.31798		-0.649773	3.21376	-0.375	-0.930233	1.65983		1.5142	0	0.736648	0.181159	1.10894	0.326477		0.337838	-3.6036	0		0.933333	-0.830829	0	0.930256	-0.0327118	0.34749	-0.964217
2002-04-18	-0.934579	-0.156705		0.285714	1.01099	1.51899	0	1.61702		1.00865	0.0285551		1.3913	0.1443	0.373134	-0.719424		0	-0.049975	0.567376	-0.320915	-0.513611	-0.352113	-0.588799		0.981033	0	0	-1.87793	-1.65983		0	0.0570776	2.28519	0	-1.29032	0.162707		0	1.95412	0.323625		0	0.374332	-0.19685	-0.460829	-0.981675	-0.0538669	1.03851
2002-04-19	0.943396	0		-0.569801	0	1.74564	0.336698	-1.17253		0.627675	1.08478		2.91595	0.288184	0	0.434783		1.88828	0.2	-1.26939	1.46976	-0.0516262	2.4735	0.853994		-1.03627	-1.25323	0	-0.956938	3.98422		0.310752	1.82544	0.0893655	0.180832	-0.915033	-1.10461		-0.3367	2.5	0.107527		0.594452	-0.124312	-0.394477	0	-0.0743556	0.0846936	2.01285
2002-04-22	0.934579	0.896861		-1.9648	-1.349	-0.735294	-0.268452	0.423729		0.652112	1.41203		-2.16667	0.143678	-2.23048	-2.0202		0	-0.499002	1.07143	0.924265	0.206612	0	-0.396067		0.13089	-1.72707	0.0627353	3.86473	1.14224		-0.557621	0.560224	-0.892857	0	-2.37467	-0.459921		1.48649	1.27371	-0.644468		-0.590939	1.17354	0	0.694431	-0.173625	0.076929	1.93115
2002-04-23	3.7037	4.33333		0	1.45567	-2.46914	0	-0.0843882		-0.338028	-0.194932		0.170358	0.286944	0	-0.589102		-1.85328	0.0501505	0	-0.792783	-0.257732	-1.72414	-0.191965		-1.37255	2.38317	-1.25392	-2.32558	0		0.311526	-0.111421	-0.990991	-0.180505	-0.405405	-0.330033		1.1984	-1.65908	0.108108		0.528402	2.74165	-0.19802	1.72414	-0.703992	-0.0691829	-0.556013
2002-04-24	0.892857	2.34292		2.2547	6.26087	-1.26582	0.0672898	0		2.17637	3.90625		-1.44558	0	-0.380228	-0.962963		0.708104	1.25313	-0.706714	3.49959	0.258398	-0.350877	-0.810551		1.19284	-1.56047	1.39683	-3.09524	-1.83391		1.5528	2.17513	-0.818926	0	-3.52782	-0.89404		-2.10526	-0.408163	-0.161987		2.36531	-2.49743	0	1.12995	0.475436	1.83846	2.44357
2002-04-25	1.76991	2.70552		-0.489996	-0.163666	0	0.067252	0		0	2.17508		-1.20794	0	0	-2.46821		1.95312	-1.23762	1.77936	-0.159744	-0.154639	0	-3.1856		-1.70269	0.0528402	-0.125235	-5.15971	0.691662		0.30581	0.163755	1.37615	0.180832	-1.33615	-2.10491		-0.739247	-0.901639	-0.270416		0.962773	-0.157895	0	-0.446951	-0.0913166	-0.72513	-1.94057
2002-04-26	0	0.303951		-1.51826	-1.22951	-0.769231	0.403226	0.0844595		0	-0.578187		0.436681	0.143062	0	0.306748		2.37548	-0.601504	1.81818	-0.746667	-0.309757	0	2.64664		-0.666223	2.32374	-0.940439	0.518135	0.686911		0.182927	0	-1.35747	-0.180505	-0.784034	-0.0341297		0.744753	-0.055142	0.10846		0.317864	1.33544	0	2.13244	-0.2742	0.0532603	-1.38116
2002-04-29	5.91304	-0.606061		-0.25	1.74274	0.258398	-0.0669369	-0.590717		-0.4426	-1.92969		-0.695652	0	-0.763359	-2.52294		0.748503	1.00857	0	-0.631381	0.31072	1.76056	-0.710801		0.536553	6.89032	-0.316456	-1.54639	0.455333		-1.21729	0	0.825688	0	-0.862069	-1.63878		-0.403226	-0.606897	-0.0541712		-0.190114	-1.05774	-1.19048	1.64836	-0.474921	0.152091	-0.41806
2002-04-30	0	0.609756		0.0417711	-1.95759	-0.773196	0	0.509338		-1.83384	-2.07547		1.57618	0	-0.488657	1.4902		0.222883	0	0	-1.41949	0.103252	3.11419	3.31275		0.466978	0.193143	0.952381	-3.14136	0		-0.184843	-1.52589	-0.363967	-0.180832	0.289855	1.7008		1.88934	-0.36081	0.271003		0.190476	0.0525762	-0.200803	-1.45945	-0.552532	-0.303721	2.01511
2002-05-01	-1.14943	0		0	-0.998336	0	0	0		0	0		0	0	0	0		0	0	0	0	0	-2.68456	0		0	0	0	0	0		-0.246914	-2.32429	0	0	0.650289	0		-0.331126	0	0		-1.01394	0	0.603622	0	0	0	0
2002-05-02	1.16279	1.11111		-3.34029	3.02521	-4.67532	-0.334894	-0.760135		0.424568	-2.55987		0.689655	0	-0.813008	1.77743		0.074129	-1.1982	0.0686813	-2.74273	-0.103146	2.06897	1.22283		-1.72643	3.28916	0.628931	-1.08108	2.02373		1.9802	1.13314	2.28311	0.181159	-0.215363	0		1.66113	-2.78552	0.216216		2.4968	0.192678	0	-1.15195	-0.176783	-0.761615	-4.15638
2002-05-03	0	-1.0989		-2.93737	1.79445	2.99728	0.26882	-1.2766		0.338219	1.15819		-0.513699	0	-1.22951	1.13895		1.25926	-1.01061	1.92176	-0.112803	-0.103252	0.675676	1.67785		-0.878378	-0.851511	0	1.0929	-1.34459		1.57767	0	-3.66071	0	1.58273	-0.175439		1.30719	1.54728	1.40237		2.06121	-2.37762	-0.6	1.72031	0.472255	-0.245587	1.05195
2002-05-06	0	-0.808081		-0.756564	0	-0.793651	-0.201073	-0.775862		0.561798	0.530578		-0.688468	0	-2.48963	-1.27628		-1.82882	-0.663604	0	-2.25861	-2.2739	-2.01342	0.330033		0.954329	0.976471	0	-2.16216	0		0	0	1.48285	-0.180832	0	-1.75747		0	-0.564334	-0.212766		0	-2.39971	0	-0.163657	-0.696659	-2.16187	-0.446144
2002-05-07	-0.328407	-0.203666		-1.52466	-2.5641	-0.533333	-0.0671617	-1.8245		-1.73184	-2.36111		0.17331	0	-1.2766	0.152091		-0.819672	-0.20555	-0.3367	-2.35413	-1.85087	0.684932	-1.90789		2.09318	-2.30689	-1.875	0	1.34459		0.41816	0	-0.821918	0.181159	-2.9745	-0.894454		0.645161	-1.67423	-1.0661		0	-2.78899	0	-0.273232	0.972023	-0.18086	-1.57917
2002-05-08	-1.31796	-1.83673		1.0929	0.740132	1.87668	0.134406	0.884956		0.852757	-1.53627		3.46021	0	3.44828	4.40395		0	1.59629	-2.02703	2.32214	1.50862	3.40136	4.09121		0	0.894454	0	8.01105	-0.446191		1.60619	1.40056	1.28913	0.361664	3.94161	0.180505		2.5641	-1.96248	0.75431		-0.252525	0.0377501	0.201207	0.273981	0.703164	0.0551442	0.303556
2002-05-09	0	-2.99376		0.810811	-1.06122	0	0	0.877193		-0.760992	-1.56024		-0.501672	0	-0.416667	-0.945455		0	0	0	0.491472	0.106157	0	0		0	0	1.59236	-3.83632	0.223344		-1.52225	0.718232	-0.181818	0	2.38764	1.08108		0.875	-2.32558	0		-2.02532	-0.377358	0.60241	0.546441	-1.69576	-0.165341	-1.34025
2002-05-10	0	-1.41449		-2.63628	-0.165017	-0.526316	-0.134226	0.434783		0.454416	1.64367		-0.756303	0	0.41841	-1.98238		0.976709	-2.23011	-0.758621	-2.60357	-1.64369	-1.97368	-1.80412		-0.793651	-1.89125	0	-0.531915	-0.671535		-0.237812	0.548546	1.91257	-0.540541	-2.33196	-2.6738		0.371747	-1.44665	-0.748663		0.387597	-1.51515	3.39321	1.35869	0.66802	-0.197161	-1.0298
2002-05-13	0	0.804348		0.18357	1.73554	-1.32275	0	-1.2987		1.66808	2.77216		2.03218	0	-2.08333	0.524345		-1.04167	1.08865	-0.277971	-1.34397	2.15633	0.671141	1.04987		1	-0.481928	-0.31348	-1.06952	0.448191		2.80095	0.381888	-3.39589	0.362319	-0.351124	1.24542		-0.802469	2.50765	0.215517		1.4157	-0.615385	2.50965	1.87669	-2.78034	-0.11853	0.221386
2002-05-14	4.34057	0.280354		0.274851	0.16247	1.07239	0.336019	0.789474		0.611791	0.927227		1.65975	0	5.95745	0.968703		-1.35338	-0.307692	-0.696864	4.22156	0.422164	-0.666667	1.68831		0	-0.714286	0	1.62162	0.8904		0.405797	0.543478	0.185014	0.180505	-0.140944	2.60492		-1.55569	3.55012	0.430108		-2.41117	0.696594	1.12994	3.10525	-0.397443	-0.166139	0.287166
2002-05-15	0	3.22581		-0.867976	-0.243309	0.795756	-0.133956	-0.78329		-1.3267	-0.334076		0	-0.428571	-0.803213	0.738007		0.228659	0.0514403	0.701754	-1.22091	-0.157646	-1.67785	-0.0893997		-0.792079	-0.0121936	0	3.7234	0		-0.288684	-1.24324	-0.184672	-0.36036	1.90543	0.77574		1.01138	-2.88101	-0.856531		1.04031	0.403536	-1.48976	1.83768	2.00382	-0.0633965	-0.770925
2002-05-16	0	0		1.75115	-0.487805	0	0.134136	0		0.308123	2.2905		-0.979592	-0.143472	1.21457	-1.68498		0.760456	-0.0514139	0.696864	0.930638	-0.263158	-1.02389	-0.613575		0.598802	0.0609756	0	2.05128	0		-0.984366	-0.492611	-0.0185014	0	5.54017	-1.22463		-1.25156	-1.27559	-0.647948		-0.514801	3.94258	1.32325	-1.25313	1.59027	-0.253747	2.53052
2002-05-17	3.2	0		-1.13225	1.14379	-0.789474	-0.0669743	-0.789474		-0.474728	-1.06499		0.247321	0	-0.8	1.04322		0.754717	0.462963	0	2.52125	-0.105541	-0.689655	0.501608		0.859788	-2.01097	0	0.251256	1.10197		0.994152	-0.550055	3.53442	0.180832	1.04987	-0.956429		-0.823828	0.661058	0.434783		-0.517464	-0.313018	-1.1194	0.0507586	0.954294	0.214643	-0.75774
2002-05-20	0	-1.66667		-1.19102	-0.565428	-0.530504	0	-0.353669		-1.26263	-4.02981		-0.986842	0	-0.403226	-2.13864		-0.374532	-0.665643	0	-1.19449	-0.369783	0	-0.88303		-1.77049	0	-0.943396	0.250627	-1.54617		-1.10017	0.110619	-0.625559	0	-3.63636	-0.572246		-0.383387	-2.68657	-0.378788		-1.17035	-0.147765	0.943396	0	-0.464345	-1.08678	0.676265
2002-05-21	0.775194	0		-0.139082	-0.406174	0	0.201073	-0.621118		-1.27877	0.632729		0.664452	0	-0.809717	-0.979653		-1.05263	0.56701	-3.73702	-2.44631	-0.318134	2.77778	0.322789		3.73832	-2.99751	0	0	-3.85763		-0.87822	-1.10497	-1.25899	0.180505	2.29111	0.179856		0.384862	2.17791	0.0543183		-1.11842	-0.425453	0.373832	0.202931	0.14995	0.360895	-1.1701
2002-05-22	0	0.211864		-0.185701	-1.71289	0	0.267554	0.535714		-0.690846	-0.71449		-0.990099	0	-0.816327	-2.73973		0.531915	-0.820092	4.24155	0.451961	0	0.675676	-0.965251		-1.1583	2.57725	0.952381	0	-2.10416		-0.531601	-0.893855	-0.364299	0.36036	0.131752	-1.32855		0.638978	-1.68118	-0.380022		-0.199601	-0.222924	0	-1.26582	-0.923307	0.343615	0.241175
2002-05-23	0.769231	0.422833		0.930233	0.912863	0.266667	-0.0667063	0		1.36232	0.834773		1.66667	0.143678	0.823045	1.3302		-0.529101	-0.465116	0	0.464441	1.01064	0.33557	-1.32554		-1.04167	0.75	-0.628931	-2	0		0.118765	0.0563698	-0.914077	0.179533	-1.44737	4.07569		2.15873	-1.98473	0.27248		-0.133333	-0.167567	-1.8622	1.28205	0.125934	0.597276	-1.68416
2002-05-24	-2.29008	-0.421053		-4.56221	1.15132	-0.797872	-0.400534	0.79929		0.629111	-0.742221		-0.0819672	0.143472	1.22449	0.772201		0.303951	0.415369	-0.0689655	-0.823461	0.0526593	0.334448	-0.566311		0.263158	-1.33995	0	-1.02041	0.235994		-0.59312	-0.056338	0.922509	0.179211	1.40187	0		-0.559354	-3.08411	0		0.133511	0.857889	-2.8463	-0.0506301	1.04813	0.538315	-1.22358
2002-05-27	0	0.443975		-1.06229	0.813008	-0.536193	-0.268099	0		0.312589	-0.373886		0.0820345	-2.29226	-0.403226	0.842912		-0.757576	0.0517063	0	1.311	0.315789	-1	1.19205		-0.459318	-0.653924	-0.316456	6.70103	-1.42439		0.656325	0	-0.457038	-0.178891	0.329164	1.22378		-0.5	-1.54291	0.380435		0	-0.924556	0.195312	0.506579	-0.165961	-0.275591	0.743243
2002-05-28	0	0.189434		-0.195217	-4.35484	1.07817	0.134406	0.440529		-0.254958	0.750577		-0.245902	-0.146628	0	-1.74772		0	0.516796	-1.65631	-0.747664	-0.314795	-1.0101	-0.78534		-0.461437	1.08861	0.31746	-2.89855	1.1884		-1.60047	-1.91657	0	0.179211	-1.04987	-0.241796		0.690955	4.47274	-2.59881		-1.33333	-1.34378	-1.16959	0.75605	0.149613	-0.513225	-0.625978
2002-05-29	-0.78125	-1.2605		-2.34719	0.337268	1.06667	-0.268452	3.50877		0.312411	1.69054		-0.328677	-0.146843	2.42915	1.54679		-0.381679	-0.874036	-0.350877	0.391134	0.210526	0.680272	0.197889		0.264901	-1.26471	0	-2.98507	0		0.361446	0	-0.918274	0.357782	-0.265252	0.277008		0.499064	-0.9375	0.0555864		-0.608108	0.0189179	-3.74753	-0.350156	-0.307079	-0.0793651	0.179978
2002-05-30	0	1.06383		0.400601	0	0	0	0		0.509626	-0.3663		-1.6488	-0.588235	0	-1.52323		1.53257	-0.726141	0	-0.591631	0.210084	0.675676	-1.79065		1.65125	0	0.632911	-2.5641	0.471433		-0.420168	0	-1.20482	0	-1.32979	-1.51934		-0.0620732	1.5142	1.22222		1.76751	-1.21052	0.204918	-1.45583	-0.0999001	0.0794281	0.404222
2002-05-31	-3.14961	0		4.68828	-0.840336	-3.69393	0.874827	-1.69492		-0.28169	2.65837		1.00587	0	-2.7668	-0.154679		-1.81132	0.679206	0	-0.754827	0.0524109	-2.01342	3.56616		0.844704	-2.09258	0.628931	-0.526316	-1.65983		2.47137	0	-3.37711	-0.356506	2.02156	-0.736325		0.434783	-1.49161	0.329308		-1.1356	-0.459506	0	1.88488	-0.258333	0	-0.693357
2002-06-03	0	0		0.762268	0	0.547945	-0.13342	0.689655		-0.564972	-1.21212		-1.07884	0	0.813008	0.619675		0	-2.95797	0	-3.13003	0.576218	1.0274	-0.970874		-2.70619	0.712435	-0.625	0.529101	1.65983		0	0	5.82524	-0.357782	0	-0.812434		0	0.914826	0.437637		0	0.0192345	0	-0.500015	-1.32843	0.436508	-0.315315
2002-06-04	0	-1.05263		-2.12766	0	-0.544959	-0.734801	-0.599315		-1.59091	-2.4261		-4.36242	-0.147929	-0.403226	-3.00231		0	-4.81283	-0.0704225	0.40767	-0.0520833	-1.01695	-3.39869		0.264901	-1.35048	0	-1.57895	-1.65983		0	0	-1.10092	0.179533	0	-4.91453		0	-2.37574	-1.08932		0	-0.980769	0	0.251264	-0.558848	-0.0395101	-2.12381
2002-06-05	0	1.89362		-1.88406	-1.10169	0.547945	0.201884	1.63652		-1.35681	-1.57188		0.701754	0	1.61943	-1.11111		-0.076864	0	0	-2.25564	0.260552	0	0.338295		0	-1.04302	0	-3.20856	0		-0.823529	0	-2.50464	0.358423	-1.78336	0.187266		1.91713	2.01729	0.770925		0	0.815692	0	0.20049	0.885559	1.10672	1.80055
2002-06-06	0	0		0.492368	-0.257069	0	0.402955	-0.847458		-0.438982	-0.203252		1.0453	0	-0.796813	0.561798		0	0.224719	-0.98661	-5.41538	0.31185	1.0274	1.41605		1.84941	1.05402	0	0	0		-1.54211	0.862069	2.75928	-0.178571	-0.134499	0.934579		1.51699	0.910232	0.218579		-1.84426	1.32922	0	0.0500439	0.523295	-1.25098	-0.453515
2002-06-07	0	0		-0.783929	-1.11684	0.27248	-0.535122	-0.0854701		-0.970018	0.785569		-1.81034	-0.296296	0	-1.75579		0	-1.06502	-0.355872	2.74886	0.259067	-1.69492	-3.05851		-3.17769	-0.912647	-0.628931	-0.552486	-1.44497		-1.56627	-0.569801	-2.77778	-0.357782	-1.6835	-3.18519		0	-0.124417	0		-0.347947	-2.3384	0	-0.250008	-0.814442	-0.23753	-1.45786
2002-06-10	0	0.0208812		0.740741	1.47698	0	0	0		-0.0296824	0.51963		-0.614574	-0.148588	0	-0.0812348		0.769231	-0.849858	0	3.26104	0.0516796	0	-1.22085		-0.535834	0.526316	1.26582	-5	0		0.734394	-0.114613	-0.952381	-0.179533	0.684932	-0.918133		-0.0597729	3.14544	-0.545256		-1.11732	-1.61573	0	-0.601514	0.482519	0.396825	0.531669
2002-06-11	-0.813008	0		3.52941	0	-0.543478	0.201749	-0.769889		0.801663	-0.258472		1.32509	0	0.803213	1.86992		0	-0.0571429	0	0.689867	0	1.37931	0.888765		-0.606061	-0.536649	0	-2.33918	-0.242872		-0.243013	0.286862	0.961538	-0.359712	0.748299	2.58687		-0.0598086	1.72101	-0.219298		-0.141243	3.24495	-0.408998	1.36158	0.42123	0.758893	1.58657
2002-06-12	0	0		-0.804924	-1.71233	0.819672	-0.469794	0.172414		-0.942563	-1.58365		-2.26678	0	0	-2.23464		0	-1.25786	0	-3.01462	0	0.340136	-2.89057		0.948509	-2.75036	0	-0.598802	0		-1.82704	0.114416	0.47619	-0.180505	-2.09318	-3.27437		1.6158	-1.45444	-0.21978		-2.40453	-1.43733	-0.205339	-1.14428	0.276846	-0.635493	0.271616
2002-06-13	0	-0.814196		-3.29356	-2.09059	-1.89702	0.472012	-1.46299		-0.564972	-2.69163		-1.69492	-0.14881	0	-1.46939		-3.81679	-1.85292	0	-2.82575	0	-1.35593	-2.19702		0.402685	0.135318	0	-0.60241	-0.243464		-1.98511	1.31429	0	-0.180832	-0.0689655	-1.75097		-2.23793	-2.10843	-0.881057		-2.46377	-1.30274	-0.205761	-0.65426	-0.828244	0.986972	-2.88939
2002-06-14	-5.7377	0		-5.77493	-2.84698	-2.48619	0	-1.31004		-3.25957	-4.29946		-2.54083	-1.04322	-0.796813	-3.39685		0.793651	-3.06785	0	-4.10339	0.0516529	-2.4055	-3.04348		-3.47594	-0.27027	0	-9.09091	-0.244058		-3.03797	-2.31246	2.8436	0	-4.07177	-3.56436		-5.42169	-3.78462	-0.777778		-1.3373	-1.69425	-2.06186	-0.911847	-0.894213	-0.695856	-4.23059
2002-06-17	-0.869565	0		1.78104	1.64835	1.983	0.268459	-0.0884956		0.525502	2.67044		4.65549	0	-0.401606	4.11664		0	2.5563	0	3.06604	-0.154879	0.704225	4.18535		-2.35457	0	0	0	0.487521		3.13316	1.03926	0	-0.543478	3.30935	4.51745		-1.91083	3.38983	0.55991		-0.225904	0.641283	-0.210526	0.664629	-0.40858	0.732226	2.08738
2002-06-18	0	0.610398		-0.1544	-2.52252	-1.11111	-0.26774	0.44287		-0.0615006	0.520196		0	0.150602	-0.806452	1.64745		-2.28346	-2.07715	0	-1.06244	-0.0517063	-1.04895	0.946915		-3.47518	-1.08401	0	3.33333	-0.487521		-1.07595	-0.971429	-0.460829	-0.364299	0	0.196464		0.519481	2.38169	0.222717		-2.26415	-0.0796495	-0.421941	0.660219	-0.162393	-0.0234485	0.832145
2002-06-19	-2.63158	1.35983		-0.876289	-2.12569	-0.280899	0.469801	-0.176367		-1.26154	-0.304414		-2.2242	0.300752	0	-1.78282		0	0.606061	0.714286	-2.24682	0.155199	-4.24028	-2.07504		1.76341	-3.69863	0	-0.645161	2.17537		-1.91939	-1.32718	0	-0.182815	-1.25348	-0.901961		-0.258398	-3.59517	-1.16667		-0.617761	-0.358709	-2.75424	-2.06861	-1.65226	-2.00923	-1.41476
2002-06-20	0	0		-4.26417	-1.60529	1.12676	-0.0668028	0.795053		-2.77345	-2.90076		-2.09281	0	-0.813008	-3.05281		1.53102	-2.46988	0.70922	-3.93781	0	1.84502	0.145138		-2.23827	2.41821	0	-7.14286	0		-2.15264	-1.16959	1.75926	0	-1.97461	-4.03641		-1.29534	-1.7236	-2.24845		-3.0303	-1.44	-10.0218	-0.515192	-0.600627	2.84027	-3.18106
2002-06-21	0	0.103199		0.869093	3.83877	0	0.200535	0.35057		-2.08333	-0.974843		1.7658	-0.149925	-0.409836	-2.80851		-2.85714	-1.2971	1.69014	1.10837	0	2.89855	1.52174		-3.98818	0.347222	0	-6.29371	0		1	-0.887574	-0.818926	-0.18315	1.43885	0.783505		0.459318	-0.829082	-0.287522		2.88462	1.19724	-1.21065	-0.569666	2.22436	0.403413	-1.43281
2002-06-24	-0.900901	0		-3.60797	-2.21811	-2.22841	-0.26684	0		-2.61866	0.444586		-3.74429	0	-2.05761	-2.18914		0.0816993	-6.07009	-2.70083	0.139203	-0.826446	-3.87324	-3.31192		-1.61538	0.33218	0	0	-1.68785		-1.38614	0.119403	0.733945	0.183486	-4.53901	-5.36007		-0.718485	-4.18006	-0.346021		-1.47975	-0.94245	-2.69608	-1.04165	0.942346	-0.610416	-1.15288
2002-06-25	0	-1.4433		0.670391	2.17391	1.9943	0	0.873362		1.68067	0.85362		3.22581	-0.3003	1.68067	0.0895255		-2.04082	-1.73218	-0.355872	1.05995	0.677083	3.2967	1.41739		0.469116	0.234515	-0.9375	-2.23881	-0.977431		1.74029	0.775194	0.182149	0.549451	2.67459	3.89105		0.657895	3.85906	0.578704		4.34783	0.303644	3.27456	-0.526332	0.746839	0.163259	3.0426
2002-06-26	0	-2.30126		-7.21421	-0.462535	-2.23464	0	-1.2987		-3.57025	-0.846395		-3.86029	-0.60241	0.413223	-2.23614		-2.5	-1.28814	0	-1.53026	-0.0517331	-2.12766	-3.69777		-0.77821	-0.90834	0	-10.687	-2.23479		-2.63158	-1.06509	-1.81818	0.182149	-4.77569	-2.12235		-2.61438	0.290792	-2.18642		-2.27273	-2.03835	1.46341	-2.91005	-0.0168478	-1.81621	-2.50984
2002-06-27	-0.909091	0		0.717703	0.371747	0	-0.267561	0.789474		-1.06274	0.632311		1.62524	-0.30303	0.823045	1.73833		4.2735	3.98352	0	1.83342	0.0517598	0	4.30839		-0.235294	-0.0138889	0	14.5299	0		0.27027	-0.538278	1.38889	0	2.20365	3.31633		-0.805369	-2.80284	2.35294		-2.17054	0.123609	0.961538	-1.90735	0.884658	1.13834	1.28723
2002-06-28	0.917431	2.56959		0.534442	2.22222	0.285714	0.201207	0.522193		4.2966	3.45586		5.36218	0.303951	0.408163	2.96763		-2.45902	0.396301	-1	1.81756	0.155199	0.362319	2.02899		2.90881	0.500069	0.946372	7.46269	0		1.68464	-0.481058	-0.547945	0.363636	1.78439	6.99588		-0.879567	1.78986	2.29885		3.48653	4.93827	3.33333	2.05556	0.11692	0.492418	2.64142
2002-07-01	-0.909091	0.417537		-0.0590667	0.996377	0.854701	0.0669369	0		1.7608	2.06499		-1.16071	0	0.813008	-1.31004		3.27731	0.986842	0	2.55978	0.206612	-1.80505	0.752841		-2.5974	0.663442	-1.5625	0	-0.503476		0.463883	-0.302115	0.734619	0.543478	3.43316	-1.03846		-4.09556	-0.0325627	-0.0561798		1.83767	-2.4902	2.76498	0.70766	-2.36904	0.178891	-1.43239
2002-07-02	0	-1.2474		-6.44208	-4.03587	-2.82486	-0.267561	-0.692641		-2.51388	-0.714073		-9.66576	0	-0.806452	-4.0708		-0.732303	-2.34528	0	-3.08703	-0.257732	0	-5.04723		-2.03922	-1.15337	0	1.38889	-1.01462		-2.30871	-1.93939	-0.638104	0.540541	-4.37853	-5.63545		-0.355872	-5.37459	-2.24845		-4.21053	-3.47879	0.672646	0	-0.512645	-1.39752	-2.11823
2002-07-03	0	-1.05263		0.379027	-5.98131	-2.32558	0.268279	-0.784656		-1.97589	-0.359604		1	0	-2.03252	-2.30627		-1.63934	-0.533689	-0.0721501	-2.03321	0.103359	-0.735294	0.890869		3.04243	-2.20864	0.380952	-0.684932	-2.32125		-1.41796	-1.23609	0	0.358423	-3.98818	-2.9654		-0.214286	-8.12392	-0.345026		-5.02355	-3.08333	-1.3363	1.45947	1.33975	0.0708661	-2.23956
2002-07-04	0	0		1.13279	0.397614	0.297619	0	0.0878735		-0.102494	-3.7594		1.38614	0	0	3.11615		0	-0.536553	0	-1.26254	0.361384	0	2.59014		3.0303	1.70455	0	-4.13793	-1.84342		2.73973	-0.125156	-0.376147	0	-0.230769	3.77759		0.572656	-3.29712	0.403924		1.15702	-3.09544	0	-0.10657	1.09322	-0.527185	-1.0296
2002-07-05	0	0		0.808961	1.9802	0.890208	0	0.526778		4.78796	3.28125		5.07812	0	1.24481	7.50916		0.833333	3.64127	-1.08303	4.60676	-0.514403	3.7037	4.0023		2.18703	0.977654	0	2.8777	-1.33785		2.4	-0.37594	-0.0828806	0.178571	2.23593	6.58487		0	6.81906	1.49425		5.14706	1.84117	-0.451467	-1.54665	0.779613	0.0870115	1.82055
2002-07-08	0	3.7234		2.40741	-0.582524	1.47059	0	0		-1.43603	-0.574887		1.67286	0	1.22951	2.12947		3.22314	0	1.16788	0.117214	0.258532	0	0.689655		-1.69742	-2.35131	0	11.8881	0.53729		-1.10677	-0.125786	-3.22581	0.356506	1.05581	0.882579		1.06762	-2.64781	-0.226501		-2.1756	-0.893052	0.226757	-1.08343	0.266179	-0.924682	1.02171
2002-07-09	0	-3.17949		2.83303	-1.95312	-1.15942	0	0		-0.662252	-0.639075		-2.46801	0	0.404858	-3.16931		-2.32186	-0.195185	1.0101	-1.18749	-0.051573	0	-1.58904		-0.825826	0.141643	2.46679	-1.875	-1.07748		-0.855826	-4.28212	1.90476	0.17762	-1.64179	0.0380373		0	-0.372578	-0.283768		0.555997	0.747253	4.0724	-0.273831	-0.945744	0.0319081	0.632111
2002-07-10	0	-0.529661		-1.17233	-3.98406	0.58651	-0.133784	0.262009		-1.63333	-0.459418		-3.46767	0	0.403226	-3.27304		0.409836	-4.7588	-1.42857	-1.89573	0.0515996	-1.07143	-3.53563		-8.40273	0	0	-0.636943	-1.08922		-1.59363	1.18421	0	0.177305	-4.02124	-6.84411		-1.05634	-4.52506	-0.967558		-1.97472	0.56719	-2.82609	-0.109824	0.234506	0.0717703	-2.91457
2002-07-11	0	0		-1.72005	-5.39419	-0.874636	0.468857	-0.696864		-3.0837	-4.36923		-4.8932	-0.151515	-0.803213	-4.00712		0	-3.08008	1.44928	-2.41546	-0.051573	-2.16606	-2.66955		-0.165289	1.13154	0	-3.46154	-0.274169		-2.83401	-2.79584	-0.186916	-0.176991	-6.24506	-6.93878		-3.0605	-6.34548	-1.14943		-6.12409	-0.21692	-2.01342	1.09952	0.158757	-1.16344	-1.294
2002-07-12	0	0		-0.42245	-0.328947	0	0	0		1.08392	-0.900901		-3.02164	-0.151745	0	0.649351		0	-2.18927	0	-4.17256	0	-0.369004	-0.074129		-3.31126	0	-1.23457	-0.398406	-0.550603		-0.138889	-1.67224	-3.46442	0.177305	-0.168634	0		2.56975	-3.22041	0		-2.14592	1.23913	-2.51142	-0.761288	-0.14182	0.862695	-2.93655
2002-07-15	0	0		-3.69697	-7.37074	-1.47059	0.333331	0.701754		0.13836	-2.5		-6.16842	0	-1.21457	-6.17512		-2.77551	-5.48736	0	-5.62731	-0.412797	-3.7037	-5.19288		-2.39726	1.42657	0	3.33333	0		-3.61613	-3.06122	3.78274	0.176991	-7.09459	-7.85088		-0.143164	-2.76577	-1.33721		-7.01754	-0.579772	-3.98126	0.273981	-0.977444	-0.231815	-1.05348
2002-07-16	-1.83486	-0.724175		1.69918	2.73159	-1.49254	-0.332224	-0.783972		-1.5544	1.6317		1.63787	-0.911854	2.86885	-0.392927		-2.60285	1.3751	-0.714286	1.25122	0.15544	-0.384615	0		-2.54386	3.69553	0	-9.03226	1.09819		0.577201	-1.75439	-3.73832	-0.530035	-0.909091	-0.52356		-2.15054	-1.68889	-2.18032		5.28302	3.04536	3.41463	2.459	0.911162	-0.144219	0.1365
2002-07-17	0	0		0.371287	9.82659	0.606061	0	0.0877963		3.01754	1.73657		4.30464	0	-0.398406	4.73373		-1.72414	-0.979653	-0.0719424	4.24792	0.0517331	1.1583	3.52113		0.360036	0.545213	0	-4.25532	-0.273419		3.15638	-0.714286	6.79612	0.888099	7.15596	7.60766		1.0989	3.57143	0.361446		8.78136	-0.503039	0.235849	0.106684	-1.76407	0.288855	0.19084
2002-07-18	8.41121	0		3.08261	5.05263	-0.903614	0	-0.438596		1.56676	2.54428		-1.03704	-0.306748	0.4	0.188324		1.31579	2.35921	-1.00792	2.55603	-0.155119	3.05344	0.891912		-1.61435	0.648062	0	4.44444	1.35968		1.87761	-0.359712	3.27273	-0.352113	2.73973	2.44553		0	6.11087	1.02041		3.04778	-0.168527	-0.470588	-0.10657	2.24681	0.00800064	2.36735
2002-07-19	0.862069	0		-3.11005	-6.01202	-2.43161	0	-1.32159		-2.7163	-5.15075		-6.58683	-0.307692	-0.796813	-7.42481		4.93506	-4.98141	-0.363636	-3.3231	-0.0517866	-2.96296	-5.454		-7.93072	-1.44547	0	4.25532	0		-3.07167	-0.144404	-1.67254	0	-4.16667	-6.68403		-1.08696	-3.99013	-2.55496		-5.27578	0.084406	-1.41844	0.266675	-0.96554	-0.496	-3.58852
2002-07-22	-1.7094	-0.686548		-3.88889	-3.94456	-3.42679	0	-1.78571		-2.10272	-4.76821		-6.43315	-1.85185	-2.40964	-1.52284		-0.990099	-3.44288	0	-2.78349	-0.0518135	-5.72519	-6.6561		1.08911	-1.46667	0	-2.04082	0		-2.95775	-1.66305	0	-0.353357	-4.69565	-8.69767		-2.5641	-4.11311	-2.37805		-3.29114	0.0421674	-0.479616	-0.265966	1.03379	-0.184917	-2.0954
2002-07-23	-3.47826	-2.80838		-3.98202	-3.77358	-3.87097	0	-0.181818		-3.48592	-3.6509		-3.96379	-0.943396	-3.7037	-1.75258		4.16667	-8.42788	-0.364964	-2.20984	-0.673924	-2.42915	-6.5365		-4.01567	-6.63058	0	-2.08333	0		0.870827	-1.98529	-1.52193	-0.35461	-2.28102	-7.53948	0	-1.2782	-3.26184	-3.56027		-3.22862	-1.62276	0	-2.02665	-0.790284	-0.394684	-0.0844832
2002-07-24	-5.40541	-4.42321		-1.80602	-3.80623	-2.68456	0	0.182149		-3.13754	3.71707		0.229299	-4.7619	-0.42735	-2.93809		-2.4	0.442478	-0.805861	-2.29908	-0.574113	-5.39419	2.23433		3.57143	-7.26087	-2.5	-1.41844	0		-2.01439	-2.17554	-2.72727	-0.177936	-4.10831	-5.78512	-1.20846	-4.79817	-1.38568	-0.582902		-2.97565	-1.02828	-0.481928	0	-0.444407	-0.533721	0.789177
2002-07-25	0	4.88372		0.953678	3.83693	-1.03448	0	2.54545		2.93785	-3.86221		8.54093	1	0.429185	4.43243		2.45902	-0.881057	0.0738552	3.01689	0.577428	11.4035	-0.497512		-6.89655	4.70386	0	-2.15827	0		1.61527	1.7638	1.3271	0.534759	4.18695	14.9708	3.0581	0.8	3.09133	2.01954		9.10781	-0.562771	-4.84262	1.03428	-0.606418	0	-1.67785
2002-07-26	-3.61905	0.221729		1.68691	6.35104	2.78746	0	-0.0886525		-0.146359	2.67825		1.14754	0.165017	-1.28205	-1.44928		-4.32	1.95556	3.24723	0.21476	0.730689	-1.9685	1.42857		0.634921	2.61194	2.5641	-0.735294	0		2.23988	0	-7.58163	-0.177305	0.0934579	-1.06816	6.46884	-1.34921	-0.636075	0		4.59966	1.82847	-5.08906	-0.538786	-1.15244	0	1.70648
2002-07-29	3.75494	0.110619		2.85335	5.86319	2.71186	0	1.1535		4.39722	1.51569		8.31211	0	1.2987	9.34874		4.51505	2.96425	-1.64403	4.83148	0	8.83534	8.01056		8.30705	2.61818	0	1.48148	-0.813587		3.03887	0	2.59481	0	10.1774	13.1105	4.79376	0.965406	7.36168	0.893997		5.53746	2.43694	1.87668	-0.325032	-0.274325	1.13821	5.98434
2002-07-30	1.90476	-0.0883978		-1.54839	-3.28205	-1.32013	0	-0.175439		-2.4921	-1.04167		-2.09491	0.329489	-0.854701	-6.82037		-0.08	-0.677392	0	-1.70972	0.466321	-0.369004	-0.244499		3.8835	-0.141743	0	0.364964	1.62061		-0.891632	-1.65787	0.389105	0.35524	-1.01695	-3.13636	2.12766	-0.398406	-2.76831	-1.26582		-1.85185	-1.60684	0	-2.17391	-0.163328	0.0803859	3.95778
2002-07-31	0	2.85335		-4.84928	3.71156	-1.00334	0	-0.966608		0.683945	0.77193		2.35808	0.328407	1.2931	-0.515464		0	-1.96078	0	0.907544	-0.206292	1.48148	-5.03268		-5.60748	-0.425834	0	-0.363636	0		1.7301	0.766284	-1.35659	0.176991	0.256849	3.70718	-5.46875	-0.4	0.087604	-0.128205		0.550314	-0.318134	-1.84211	-0.222234	-0.551059	0.803213	4.23858
2002-08-01	0.934579	0		-1.23967	-8.58896	0	0	0		-1.60887	-0.800836		-2.38908	0.327332	0	-6.73575		-3.92314	-3.13043	-1.88953	1.04928	0.103359	-4.37956	0.911906		1.48515	-1.32573	0	-1.45985	-2.99147		-3.94558	0.304183	-0.785855	-0.353357	-6.91716	-9.50226	-3.58127	-1.20482	-3.41357	-0.577664		-8.36591	-0.212766	0	-0.556786	-1.28139	-0.876494	-3.72535
2002-08-02	-1.85185	-2.15054		-2.99861	-5.03356	-2.7027	0	-2.39574		-1.88953	-0.351		-0.786713	0.163132	-2.97872	0.444444		0	-8.79713	0	-3.11515	0.258131	1.14504	-1.41517		1.95122	-6.39988	0	-0.740741	-3.08373		-0.283286	0.227445	0.891089	0.177305	-2.29358	-1.05	-3.42857	0	-2.628	0.0645578		0.682594	-0.554371	-1.07239	-3.41546	-0.377127	-0.0803859	-4.1477
2002-08-05	0.943396	0		-6.61395	-3.41578	-2.43056	0	-0.909091		0	-1.54984		-3.0837	0.162866	-4.38596	-3.76106		4.16667	-2.65748	0	-4.17225	-0.257467	-4.90566	-4.85991		-3.15789	-0.216083	0	-0.746269	5.80692		-0.284091	0	0.0981354	0.176991	-5.16432	-6.46791	-4.14201	-1.70732	-1.34946	0.645161		-3.05085	-2.25129	0	-5.62318	-0.325733	-0.530973	-2.8496
2002-08-06	-0.934579	0		1.00077	6.34146	-0.355872	0.133331	0		1.62963	2.36136		5.75	0	0.917431	6.43678		0.8	3.3367	0	1.7176	0.154879	-1.19048	7.16233		3.26087	2.25831	0	-3.00752	-3.83357		3.06268	-4.08472	-0.784314	0.353357	7.92079	5.29444	-2.46914	0.082713	4.15094	1.28205		3.40909	1.55736	-2.43902	0.429978	0.15015	0.169848	3.9924
2002-08-07	0.943396	1.0989		-1.06707	0.688073	-3.21429	-0.133153	-1.83486		1.31195	-0.629151		0.472813	0	-1.36364	-4.42765		0	-4.10959	0	-1.70823	-0.103093	0.803213	-3.47752		-4.5933	2.85887	-3.125	1.93798	-1.12285		-0.760194	0	5.63241	0	-1.83486	-0.461775	1.58228	0.495868	-2.26449	-0.632911		-2.62046	1.38229	-1.11111	-1.03978	-1.4287	0.2826	1.04466
2002-08-08	0	0		0.231125	2.05011	0.738007	0	1.86916		3.23741	2.49736		5.66845	0.162602	0.921659	8.58757		-0.793651	8.97959	0	1.17859	0.0515996	-1.59363	6.20387		3.81143	0.882353	0	-0.380228	3.6041		3.76045	1.34069	-0.841908	0.176056	3.17757	8.24742	0.623053	0.0822368	5.83874	0.636943		-1.21528	0.553899	-4.21348	-1.11248	-0.903641	0.547504	-0.103386
2002-08-09	0	0		0.461184	4.01786	2.5641	0.133331	1.37615		0.557491	2.77968		-0.404858	0.162338	2.73973	1.14464		-2	1.21723	0	2.42843	0	-0.809717	2.26709		1.44928	-1.45773	1.29032	-3.81679	-3.88679		0.671141	2.25681	0	-0.351494	1.17754	3.57143	0.309598	0.657354	-0.131349	-0.0632911		5.09666	-0.381356	-2.05279	0	1.84182	0.0960922	0.336352
2002-08-12	0	-1.08696		-0.841622	-3.54077	0	-1.33156	0		-2.9799	-1.10184		-1.50407	0.162075	0.888889	-5.14403		-3.26531	-0.555042	3.62963	-3.6623	-0.257865	1.22449	-2.91262		-0.761905	-3.10651	-1.27389	0.793651	-0.567797		-1.2	1.06545	0	0.176367	-1.52193	-2.16092	0.617284	-0.408163	-1.70978	-0.823306		-3.09365	-0.467886	0	0	-1.95035	-0.056	-1.88241
2002-08-13	0.934579	0		-0.771605	-0.333704	0	-0.809717	0.904977		-0.0357143	1.45172		0.846059	0	-1.32159	2.49458		-0.421941	0.186047	0	-0.280112	0.568769	-0.403226	1.5		0.767754	-0.549618	2.25806	-2.3622	-1.723		1.417	1.28012	0	0.176056	-1.27273	1.73872	-2.45399	0.245902	0.356824	-0.446999		0.0862813	-0.641026	7.78443	1.875	0.74141	-0.0240134	-1.94481
2002-08-14	0.925926	0		-0.933126	-1.78571	0	-1.42857	0.44843		-1.75063	-1.4975		-5.52486	0	-1.78571	-4.33862		0	-1.48561	0	-3.61156	-0.771208	-2.83401	-2.29885		-1.04762	1.82683	-2.2082	-1.6129	0.289235		-2.59481	2.23048	-5.4717	-0.175747	-2.48619	-4.15704	-0.81761	-0.245298	-4.88889	-3.14304		-6.46552	-0.215054	0.555556	0.613489	0.0718004	0	-1.25972
2002-08-15	0	0		0	3.63636	0	0	0		0	0		3.20554	0	0	0		0	-0.659755	0	0	0	5	1.27731		-0.384986	0	0	-2.45902	0		3.34699	3.56364	0	0	5.19358	6.50602	0.507292	0.409836	0	1.92053		4.51613	0	4.41989	0	0	0	0
2002-08-16	0	0		-0.0784929	1.09649	-1.42857	-0.966182	-1.78571		6.07273	2.60135		0.755509	0.323625	0	6.08407		-0.677966	1.04364	-2.78771	1.06162	0.725389	-1.5873	1.22801		1.35266	0.226142	2.25806	-5.88235	-0.289235		-0.198282	1.68539	1.79641	0	0.0897666	0.904977	0	2.85714	3.08411	-2.53411		1.49912	1.72414	0	-1.2195	-0.896861	0.31225	2.76873
2002-08-19	0.917431	0		1.41398	2.1692	2.89855	0.696867	0		1.81694	2.60125		5.18642	0.16129	-1.36364	5.52659		-1.02389	5.7277	-0.294118	7.22966	-0.205761	3.62903	4.52459		1.04862	-6.07702	0.315457	-3.57143	0		1.8543	1.86464	4.80392	0.176056	5.02242	7.62332	0.630915	1.5873	4.3971	2.66667		4.08341	-0.317797	-0.793651	-0.308651	0.542986	-0.231463	4.33175
2002-08-20	0.909091	2.1978		2.55616	-0.636943	-1.05634	0.207613	0.545455		-2.42424	-1.47625		-2.47525	0.161031	1.38249	-0.790514		-0.862069	-0.976909	-0.442478	-0.480215	-0.412371	1.16732	-1.81932		0	-3.90775	0	19.4444	0		0.130039	-0.135593	0	0.175747	-1.11016	-2.70833	1.5674	0.78125	-0.130265	-0.25974		-1.16861	-0.10627	-1.6	-0.928794	0.306031	0	-0.531646
2002-08-21	0	0		0.302115	1.38889	0.355872	-0.207182	1.17541		0.10352	0.228013		2.53807	0.321543	-1.81818	2.49004		-0.782609	3.40807	0	3.39703	-0.258799	3.46154	2.53994		0.471698	2.93333	-1.19497	-3.10078	3.69634		-1.94805	0.271555	0	-0.350877	1.03627	-1.54176	-0.617284	1.16279	3.13043	0.130208		0.591216	0	-3.25203	1.81251	-1.36396	0	0.661746
2002-08-22	1.8018	0		0.978916	2.4236	2.48227	2.69896	0.268097		2.7232	0.942476		3.46535	0.320513	2.31481	2.04082		0.35057	1.56114	0.814815	2.12806	0.0518941	-7.0632	0.794516		0.375587	3.62694	0	-0.8	-3.69634		0.662252	0	-3.55472	0.352113	2.30769	2.65333	-1.86335	3.83142	3.457	1.82055		0.755668	0.0638298	3.36134	0.613866	0.527656	1.256	2.37674
2002-08-23	0	0		0.298285	-2.05761	0	0	-0.178253		-1.67785	-0.643915		-3.25359	0	0.904977	-2.38095		0	3.41588	0	-2.13855	0.570539	3.6	-1.08192		2.89991	-0.625	-0.381922	0	2.0073		-1.64474	-0.13541	0	-0.175439	-1.08605	0.423729	-1.58228	-0.369004	-2.48574	-1.66028		-1.83333	-0.574102	0	-0.122019	1.8009	2.70996	0.172882
2002-08-26	0	0		0.371747	0	-0.692042	0.404313	0.357143		0.443686	0.550875		-1.58259	0.159744	1.79372	-1.07317		0.436681	-2.8076	0	2.1666	0.464157	-1.1583	0.765625		-0.636364	-0.157233	0.958466	2.41935	-2.0073		0	0	-1.84287	-0.175747	0	-4.43038	0	2.22222	2.173	0		0	-0.556031	0	0.488698	0.133345	1.25385	2.0217
2002-08-27	0	0		2	2.10084	0.696864	-1.81207	0.44484		-1.49507	1.74025		4.62312	0.15949	0	5.71992		0	-0.0849618	0	1.71846	0.102669	3.51562	1.25601		0.914913	7.08661	0.949367	-4.72441	3.69634		0.401338	0	1.77866	0.176056	1.52027	5.38631	-0.96463	-0.724638	5.43967	1.23377		0	0.645161	0	-0.303961	0.727983	0.33427	2.41663
2002-08-28	0	0		-1.16195	-3.29218	-2.42215	0	-0.531444		-1.10383	-3.07254		-4.6878	0.159236	-0.881057	-5.22388		0	-2.89116	0	-2.94752	-0.205128	0.754717	-4.67075		-0.725295	-2.94118	0	0.826446	0		-1.46569	-0.40678	-1.94175	0.175747	-2.66223	-6.24214	-2.5974	-0.510949	-2.90923	-2.95061		-4.29655	0	-2.40642	-0.0609722	0.978318	-1.56735	-1.88768
2002-08-29	0	0		0.220426	-2.44681	-0.70922	-0.888588	0.178094		-1.32543	-3.88889		-4.73695	0.158983	-0.444444	-1.77165		0	-2.27671	-0.0734754	-2.2963	-0.0513875	-1.1236	-0.240964		0.0913242	0.227273	-2.82132	-0.819672	2.75318		-1.28465	-0.680735	-0.49505	0.175439	-0.683761	-4.1555	-4.8	-2.42113	-2.8366	-0.85922		-2.2007	-1.34615	-1.64384	-0.183028	-0.41023	0.115385	-3.0784
2002-08-30	0	0		1.75953	1.19956	1.07143	1.37931	0.355556		0.742312	-1.90411		0.634786	0.15873	-0.892857	0.300601		0	-0.179211	0	-0.0189538	0.205656	0.757576	1.75523		1.36861	3.28042	3.22581	-2.47934	0		0.753425	-0.27416	6.46766	0.175131	-0.946644	3.77622	1.19048	-0.75188	2.83717	2.66667		0.630063	1.58111	0	0.244485	0.0613497	0.0998847	-0.496278
2002-09-02	1.41593	-1.07527		-1.72911	-2.15517	-2.82686	0	-0.797166		-0.842105	0.242634		-1.5349	0	0.45045	-1.7982		1.30435	-2.24417	0	-2.5782	0.205233	-0.37594	-2.7536		-0.540054	-0.907494	0	-0.847458	1.61624		-1.4276	0	-3.73832	-0.34965	-1.04257	-3.4142	0.346021	-1.36364	-1.9992	-0.649351		-1.9678	-0.426439	0	-0.609749	-1.34011	-0.214922	1.39651
2002-09-03	2.6178	0		-3.81232	-4.84581	-1.81818	-0.340134	-1.78571		-3.53857	-5.73997		-4.97544	0	-1.34529	-5.08647		0.0858369	-6.15243	0	-2.93831	-0.358423	-3.77358	-6.41172		-3.8914	-2.51108	0	0	-2.98336		-3.24138	-1.85567	-2.52427	-0.350877	-7.46269	-4.69767	1.37931	0.0768049	-5.18156	-2.15686		-2.28102	0.428266	-0.278552	-0.674862	1.44709	-0.669231	-3.12346
2002-09-04	-3.40136	0		0.762195	0.231481	-1.11111	-1.02389	0		0.623624	0.476889		-1.8427	0	1.81818	-0.214362		0	-2.05479	-0.735294	2.24539	0.154162	-1.56863	3.28638		0.564972	1.51515	-3.125	-1.7094	0		-0.285103	-0.910364	0.59761	-0.176056	0.56926	-0.780869	-2.04082	-6.52341	0.172117	0.200401		1.12045	-0.938166	0	-0.432342	-0.236282	0.209092	-3.68114
2002-09-05	0	0		-2.26929	-0.692841	-1.87266	0.137929	-1.81818		-3.17171	0.328587		-2.31227	0	0	-1.71858		-0.0857633	-4.0959	0	-1.68627	0	0.796813	-2.67677		-1.59176	0	2.90323	0	-0.27568		-1.35811	-1.34276	0	0.529101	0.188679	-1.13133	1.38889	-1.88834	-1.41753	-0.266667		-0.277008	0.947051	-3.63128	-0.744429	2.4386	-0.401855	-2.4776
2002-09-06	0	0		2.08978	1.39535	1.52672	0.206612	-0.185185		2.14608	1.63755		3.11694	0	1.33929	4.37158		0	3.22917	0.740741	3.29079	0.564392	3.55731	5.08563		4.28164	1.04478	0	-2.6087	0		1.88406	-0.286533	0	0.350877	2.91902	5.97015	1.36986	3.34728	2.57081	0.26738		2.68519	-0.639659	-0.57971	0	1.62699	0.372439	5.02703
2002-09-09	0	0		1.81956	-0.917431	-0.75188	-0.206186	1.11317		-1.9167	-1.25313		-1.25	0	-0.881057	-3.66492		0	1.71544	0	-1.44816	-0.255102	-4.19847	-1.7284		-2.64599	2.2452	0	-0.892857	0		-0.853485	0	1.78218	-0.524476	-3.38518	-3.94366	3.04054	-0.566802	1.44435	-0.4		-0.450857	-2.14592	0	1.12499	1.69363	-0.278293	-2.90787
2002-09-10	0	0		1.4892	3.24074	0.378788	0	0.917431		1.27772	1.5591		3.47526	0.158479	0	4.02174		0	-1.78571	0	3.82053	0.0511509	1.19522	1.84255		-1.12465	2.13811	-4.45141	-0.900901	0		3.51506	2.01149	-1.26459	-0.351494	4.16667	4.10557	7.54098	0.570033	1.84255	2.40964		3.07971	0.877193	0	0.18543	-0.555141	0.620155	4.21415
2002-09-11	0	0.434783		1.98092	-0.560538	1.13208	0	0		2.41187	1.24955		2.35765	-0.316456	0	5.74713		0	2.42424	0	2.01925	2.04499	3.14961	3.28947		2.46445	1.13154	3.01837	0.909091	-0.553651		0.4851	3.52113	0	-0.176367	0	2.8169	4.14634	4.8583	4.07072	1.04575		-0.702988	-0.217391	2.62391	-0.0616869	-0.5999	1.04777	0.152594
2002-09-12	0.528169	0		-2.44604	-0.450958	-1.1194	0.55097	-0.454545		-2.17391	-3.59661		-5.7801	-0.15873	0	-5.73123		0	0.197239	0	-3.25564	-1.70341	-4.19847	-4.37898		-2.96022	-2.16783	0	0	-1.67959		-1.72414	-0.544218	-0.985222	0.176678	-5.09091	-6.75799	-4.56674	-0.3861	-3.08179	-1.68176		-2.83186	-0.87146	-0.284091	-0.185202	0.628667	-0.846295	-3.25038
2002-09-13	0	-0.38961		-0.589971	-2.26501	-1.88679	-0.547951	0.456621		-3.48148	-1.06072		-2.46771	0	0	-0.943396		0	-2.06693	0	-4.26386	0	0	-0.849292		-1.81125	-2.41601	0	-5.40541	0		-1.47368	-0.136799	0.497512	-0.176367	-3.63985	-4.55436	-6.44172	-0.852713	-3.09825	-1.38158		-4.18944	-1.0989	0	-0.618422	0.61641	-0.0384468	-1.1811
2002-09-16	0.875657	0		0.74184	0.579374	-3.84615	0.0688731	0		-0.191865	-0.591497		-0.449279	0	-0.444444	-2.6455		0	-2.61307	0	-2.23687	0.356779	-1.19522	-0.822976		-1.26214	-0.380897	0	-3.80952	0		0.854701	-1.91781	-0.990099	-0.176678	-0.596421	-3.18112	-3.60656	0.0781861	-1.64072	-1.66778		0.380228	-1.55556	1.9943	-0.124449	-1.9538	-0.184615	-0.318725
2002-09-17	0	-0.478053		1.1782	1.15207	-4	-0.0688257	-0.0909091		0.307574	-2.00818		0.593824	0	0	0		-0.429185	-3.50877	0	-1.53218	0.304723	0	0.152413		-2.0649	-0.441176	-1.27389	3.9604	0.563002		0.988701	1.46648	0	0.176991	-1.5	-1.96078	2.04082	1.32812	-1.71086	-0.27137		-1.23106	0.677201	3.35196	0.249207	-1.68876	0.446979	-2.02505
2002-09-18	0	0		-4.65793	-8.20046	-5.83333	0.55097	-0.818926		-5.05941	-1.97343		-5.40732	-0.158983	-1.78571	-3.26087		-0.862069	-3.95722	0	-3.73444	-0.962025	-3.62903	-5.08962		-2.61044	-1.84638	0	1.90476	-1.98453		-2.65734	-2.75292	0	0	-6.39594	-8.75676	0	-5.93678	-2.56745	-1.29252		-7.38255	-1.34529	-5.40541	-0.435055	-3.46131	-0.644468	-1.4142
2002-09-19	0	0.218341		1.14504	-1.36476	1.32743	-2.53425	-1.83486		-3.1086	-2.9036		-3.29506	0	-1.36364	-3.37079		-2.08696	-5.12249	-4.41176	0.948276	0.204499	1.25523	-8.07055		-0.618557	-1.65538	2.25806	-1.86916	-1.15196		-0.502874	-1.06157	0	0.176678	-1.30152	-5.21327	0.666667	-1.63934	-4.73426	-0.758098		-0.828157	-1.5	0	1.18603	1.6637	0.123552	-1.37931
2002-09-20	1.5625	-0.43573		0.150943	-0.125786	1.31004	1.19466	0		-1.58333	-1.1563		-1.91017	0	-1.38249	-3.25581		-0.0888099	-0.117371	0	-4.31255	0.714286	2.06612	2.75194		1.14108	-2.83091	0	3.33333	-0.290074		0.288809	0.143062	-1.1	-0.352734	4.28571	-6.875	6.95364	0.416667	-1.96906	0		2.50522	-3.09183	-2	-0.246774	-0.183775	0.262224	-1.51049
2002-09-23	0	-0.437637		-1.80859	-7.68262	-5.17241	-0.833334	-1.86916		-2.66723	-5.36507		-6.18421	-1.27389	-0.934579	-5.64904		0	-7.05053	0	-6.73806	-0.607903	-1.61943	-7.01622		-3.38462	-2.20472	0	-3.22581	-4.15195		-2.80778	-0.714286	0	0.176991	-7.37619	-10.8054	-1.85759	-3.73444	-7.26925	-1.52778		-6.41548	-4.7381	0	-0.556582	-1.18359	-0.392308	-2.38569
2002-09-24	0	0		-5.06523	-3.13779	-2.27273	-5.46218	-2.85714		-1.00043	-0.170503		-5.07714	-1.6129	-3.30189	-5.47771		0	-4.67762	0	-1.88995	0.254842	-3.7037	0.750507		-3.29087	-0.660225	0	0	-3.70139		-1.55556	-2.44604	-2.73003	0.176678	-5.91581	7.07299	0.315457	-2.15517	-3.14595	0		-0.652884	-0.424894	-2.04082	0	-1.96078	0.239401	-1.222
2002-09-25	-1.88034	1.97802		-2.66774	3.30986	6.51163	-1.92592	2.45098		1.05448	-3.84287		3.36879	0	2.43902	1.88679		0	1.72414	-1.15385	2.51158	0.203355	-1.28205	2.37568		1.75631	2.93402	0	-12.381	-2.54597		0	2.87611	-0.2079	-0.529101	4.71584	-3.72453	0.943396	-0.881057	0.0532481	1.26939		3.94304	0.401606	1.19048	-0.808466	-0.38914	0.0539291	-0.235641
2002-09-26	-0.87108	0		2.99003	6.0668	2.18341	-5.96677	3.25359		-0.0434783	2.26465		8.20469	0	0.47619	9.25926		0	-1.69492	-1.16732	3.59182	-0.558092	2.5974	-0.491642		-1.07875	0.944882	-0.315457	6.52174	2.54597		3.00978	1.43369	0	0.531915	4.38799	13.1387	-0.311526	4.88889	2.92709	2.64624		4.84721	1.25	0	0.626979	4.47897	-0.0539001	0.649542
2002-09-27	0	0.75431		-1.53226	1.73522	-4.70085	-2.57028	-1.76089		-1.26142	-5.16717		-2.50991	-1.63934	-1.89573	-1.81598		0	-2.91777	2.3622	0.0459242	0.816327	0.421941	-4.32806		-1.41767	-0.234009	0	5.10204	0		-1.16874	-0.353357	-1.04167	-0.352734	3.4292	-0.451613	0.3125	-0.847458	-4.70527	0		1.50754	3.4321	0	-0.311536	-0.478261	-0.231125	-2.4934
2002-09-30	0.878735	-2.6738		-8.02621	-6.12761	-3.58744	-9.31575	-1.88679		-2.20264	-5.03663		-10.6233	-1	-3.38164	-6.78175		-1.77778	-8.74317	-2.30769	-5.23296	-0.303644	-4.20168	-4.87503		-4.64602	-1.48554	0.632911	-0.970874	-3.51767		-4.80414	0.496454	0	0	-7.80749	-9.20285	-4.04984	-1.7094	-8.08464	-3.93487		-7.0297	1.21747	1.47059	0	-1.83486	-0.23166	-4.33213
2002-10-01	0	0.769231		0.178094	6.99865	0.465116	-9.09091	1.25		-1.08108	-0.530376		1.81928	-2.3569	-1	0.26455		0	-0.898204	0	-1.57423	-0.253807	-2.63158	3.12704		0.928074	0	-2.51572	-1.96078	4.14416		1.08696	1.12915	-2.21053	0	-0.116009	5.63883	-0.974026	0.869565	1.41677	0.988701		5.21832	-1.29717	0	0.562496	-3.5336	-0.464396	4.77987
2002-10-02	0	-0.109051		-1.33333	4.71698	3.7037	13.5	0.0949668		4.73588	0.290839		2.73973	1.03448	0	5.40897		-0.452489	1.20846	0	0.172244	0.0508906	4.5045	2.5479		-0.574713	2.38095	0	6	-3.49531		1.68971	8.37404	0	0	2.55517	7.43243	1.96721	4.74138	-1.86263	0.559441		3.64372	0.597372	1.44928	0.310762	1.31943	0.272162	0.090036
2002-10-03	-0.87108	0		-4.5045	-2.1021	-2.67857	-6.60792	-2.27704		0	-5.12325		-6.2029	0	0	-1.75219		0	-4.47761	0	0.49128	-0.712106	-0.862069	-7.59754		-2.19653	-3.86047	0	-7.54717	0.965447		-1.81269	1.28783	1.18407	0	-3.85051	-1.63522	0	-4.19753	-0.830368	-0.556328		-1.36719	0.0475059	-2	-0.495662	-1.07458	0.286933	-1.04948
2002-10-04	1.75747	0.436681		-5	-4.78528	-0.917431	2.54716	0		0	-3.3622		-10.3832	-0.341297	0.505051	-4.20382		0	-5.3125	2.3622	-3.56881	-0.563525	0.434783	-7.22222		3.07329	-6.4667	0	-3.06122	0		-1.07692	-0.508582	0	0	-2.70907	-7.41688	-0.643087	-2.06186	-7.6555	-1.04895		-2.47525	-1.68566	2.33236	0.124526	0.441867	0.13919	-2.9697
2002-10-07	-2.41796	0		0.0993049	3.09278	-2.31481	3.03588	-0.0970874		-2.52174	-0.263574		1.68966	-0.684932	-4.0201	-1.99468		0	-5.94059	0	2.6109	0.0515198	0.4329	-4.23952		-5.61927	-8.62069	0	-7.36842	0		0.544323	0.319489	0	0.176991	1.45278	3.59116	-0.970874	-2.36842	0.259067	0.0706714		1.42132	-0.555421	-0.2849	0.435326	-0.219962	-0.633205	0.187383
2002-10-08	0	0		-4.56349	-1.5	2.8436	-0.892851	0.0971817		0.535236	0.158562		2.0685	0.344828	0.52356	-1.08548		0	-7.01754	4.84615	0.0741107	-0.15448	1.72414	-5.57779		0	2.83019	0	1.13636	0		0.541377	3.18471	-1.06383	-0.176678	-0.596659	-2.66667	0	-1.16801	-1.55039	0		-2.4024	-0.752793	4	0.309607	0.918527	-1.29779	2.18204
2002-10-09	-1.76991	-0.652174		-3.63825	-1.01523	-1.84332	0	0		1.99645	-6.64908		-1.3289	0	-2.60417	-0.685871		4.54545	9.62264	-4.62216	-2.93755	0.051573	-4.23729	-0.582781		-1.21507	0.458716	0	-10.1124	-1.6143		1.30769	0.123457	-1.07527	-0.176991	-2.40096	-1.9863	0.980392	-5.45455	-7.08661	0.141243		2.97436	-3.35209	0	-1.35803	-0.719032	0.173215	-7.53508
2002-10-10	0	0.218818		-7.55124	2.5641	-2.34742	-6.30631	0		0.826446	5.70944		7.37374	-0.171821	-1.06952	4.97238		0	16.6954	0	2.28891	-0.773196	0.442478	8.44658		0.98401	2.28311	0	0	-1.9722		0.379651	0.308261	1.08696	-0.177305	0.492005	3.42418	-0.970874	2.88462	4.66102	-0.141044		2.49004	0.151899	-1.92308	-0.187751	-0.733407	0.227934	3.4972
2002-10-11	0.900901	-0.436681		7.42124	6.6875	1.44231	-2.11538	3.68932		3.62381	9.19786		6.55378	0.344234	0	6.84211		2.17391	6.34218	0	7.40925	0.207792	8.37004	8.10811		6.82095	0.857143	0	15	1.9722		5.06808	1.84388	6.34409	0.17762	7.46634	6.01351	1.63399	6.54206	8.02969	1.48305		3.98445	1.23862	0	0.752363	4.44219	0.376412	5.64233
2002-10-14	0	0.438596		-3.20443	-0.878735	-3.31754	2.16109	-0.749064		2.83097	-1.17532		-1.05945	0	-3.24324	-1.47783		0	-3.8835	0	-0.439815	0.0518403	-2.03252	-5.11364		1.48233	-2.6204	0	1.08696	-3.64593		-0.935925	-1.207	1.11223	-0.177305	1.36674	1.33843	0	-1.75439	-1.31168	0.208768		1.86916	-0.799001	-0.840336	-0.62227	-2.97993	0	-1.99155
2002-10-15	-0.892857	2.83843		3.61351	8.03783	2.94118	0	0		8.09717	5.5005		13.5634	0.343053	3.35196	9.875		-2.12766	7.21501	0	6.41711	0.829016	3.73444	9.7006		5.50562	2.10909	0	17.2043	2.6647		4.14244	0	0	0.17762	7.07865	11.3208	2.2508	8.03571	8.98734	4.44444		4.58716	1.43468	1.12994	0.187842	2.07802	0	5.66502
2002-10-16	0	-1.27389		2.68602	-0.875274	0	1.44231	0		1.1236	2.16064		1.36197	0.512821	-1.62162	0.568828		0	-0.269179	0	-0.458816	0.102775	-1.2	-3.27511		4.36635	1.92308	0	9.17431	-1.32347		-1.04676	-0.427611	2	0	-0.629591	-2.88136	-0.314465	-0.826446	-3.07782	-0.930851		-1.75439	0.0744417	-0.27933	-0.624992	2.3125	-0.125	1.6317
2002-10-17	0	0		1.71923	5.02208	1.90476	2.65403	0.943396		3.07407	1.56322		3.97933	0	1.64835	6.78733		0	7.28745	-3.38462	3.46795	0.205339	1.21457	5.19187		2.44898	8.33333	0	10.084	2.62966		2.53879	0.306748	1.47059	-0.35461	6.75818	2.73415	-0.630915	0.416667	2.27681	2.01342		3.92857	8.35606	1.12045	0.628923	-0.331617	1.07947	3.4117
2002-10-18	0	0		-1.545	-3.94115	-1.86916	-5.26316	0.186916		0.610852	2.94251		-0.596421	0	-0.540541	-2.01271		-0.434783	0.754717	0	0.551549	-0.409836	2.4	-0.965665		4.78088	-1.62877	-3.16129	-2.67176	-0.324951		-1.37552	0.428135	0.830918	0.355872	-1.08803	0.509626	0.31746	-0.33195	-2.46046	2.63158		-2.92096	-2.28833	-0.277008	1.56249	-0.210139	-0.37146	-1.30302
2002-10-21	0	0		8.47815	0.601751	2.38095	-1.16959	1.21269		-1.78571	0.923483		0.125	0	0	0.432432		2.62009	1.87266	0	2.78481	0.462963	-1.95312	4.22535		-2.85171	1.04918	0	-6.27451	-2.63833		0.41841	-0.304507	-0.824071	0	-0.2	1.07042	-0.443038	-0.499584	-0.780781	-1.28205		1.68142	-0.632319	0	-0.24614	-1.51794	0.132049	2.16292
2002-10-22	0	1.07527		5.43689	1.57694	-2.32558	-1.38067	-0.276498		0.581818	1.91721		-2.49688	0	-1.63043	0.645856		-1.70213	-5.51471	0.318471	0.90312	0.256016	-1.59363	-3.30561		-2.83757	0.746269	0.266489	1.25523	0.333624		0.0694444	0	-0.483092	-0.177305	-1.2024	0.39019	0.317864	-0.83682	2.05811	-1.2987		2.4369	1.13128	0.833333	-0.987043	0.0890948	0.0853309	0.962332
2002-10-23	0	0		-4.32781	-6.85225	-15.7143	0.3	-2.49538		-2.38612	-2.43694		-6.93982	0	2.20994	-3.31551		0	-12.4514	0	-5.32954	0.81716	-3.23887	-7.52526		-0.704935	-1.33655	2.99003	-1.65289	0.663926		-0.763359	-1.22175	0	0.17762	0.507099	-7.49584	4.24588	-1.26582	-3.85528	-2.63158		-5.01274	0.466092	0	-0.311536	-1.05038	0.232522	-6.86275
2002-10-24	0	0		1.15496	1.83908	5.64972	-0.299103	0.473934		0	-1.88431		3.21959	0	2.7027	4.86726		1.7316	3.25926	0	3.99656	0.455927	0	2.30179		-1.11562	-0.68549	0	0.840336	0		0.839161	-0.989487	-2.91262	0	5.34813	3.42137	0	1.28205	-4.87353	-0.405405		1.07335	1.36859	0	0.624992	0.170925	0.286112	-0.614035
2002-10-25	0	-0.638298		-1.14177	-1.24153	10.1604	1.5	-0.283019		0	0.80393		0.826446	0	5.78947	-0.21097		0	0.573888	0	-3.1405	0.353001	0	-1.59091		-3.89744	-0.246508	-2.25806	0	0		-1.59501	-1.4366	0	-0.35461	-3.35249	-3.07603	-0.303951	-0.675105	-4.99351	-0.949796		-0.973451	3.29519	0	0.496894	5.31657	-0.55517	-1.55928
2002-10-28	0	0		2.21367	1.6	2.91262	2.36453	-0.189215		2.59259	2.6584		4.07192	0.340136	1.49254	3.06554		-1.2766	3.28103	3.1746	1.47184	0	2.51046	1.36259		8.32444	0.461285	-2.31023	5	1.64078		0.845666	1.20406	0	-0.355872	2.77502	6.40719	0.304878	0	3.75427	2.73973		0.446828	0.908285	1.37741	0	-0.153492	0.821897	-0.328751
2002-10-29	2.7027	0		-2.63653	-3.20585	-2.35849	-1.34746	-1.32701		-2.88809	-4.61804		-6.37703	0.169492	-0.980392	-3.89744		3.44828	-6.07735	0	-1.47152	0	-6.53061	-7.15425		-2.56158	-1.60708	4.72973	-4.7619	0		-2.65549	-1.37758	0	0.178571	-5.49662	-6.8655	-4.86322	-3.14359	4.47368	0		-3.29181	-0.834248	-0.271739	-0.988874	0.076864	-1.02284	-3.68816
2002-10-30	0	0.642398		-0.193424	2.0337	0.483092	-0.487802	0.384246		-0.892193	0.769231		4.42334	0.169205	-0.990099	-0.640342		0	2.05882	0	3.17901	0.502513	6.55022	6.52761		-2.12336	-3.33333	0	0	0		1.50754	1.71429	3.5	0.356506	2.14286	2.59819	-0.638978	1.31579	5.41562	1.33333		1.93192	2.36883	0.27248	0.99875	-0.793651	0.00777001	4.91905
2002-10-31	0	-0.212766		2.42248	0.683371	1.92308	2.84314	2.87081		-0.375094	-1.61652		4.62578	0.168919	1.5	3.32975		0	4.17867	0	1.50951	-0.25	-2.04918	1.5895		6.71488	2.01724	1.93548	-2.5	0.324951		0.707214	1.93508	-1.0628	0.17762	-0.2997	-0.530035	-0.514469	3.8961	1.91159	-0.131579		-0.722022	-0.519031	0.543478	1.97775	-0.129032	0.38847	4.06528
2002-11-01	0	0		1.60833	-2.0362	0	0	0		0	0.775901		-2.13612	0	0	0		0	1.65975	0	-0.122224	0	-1.25523	-1.36054		-1.06486	0	0	2.5641	0		-1.1236	-0.306185	-0.390625	0	-2.10421	-4.67732	1.80995	2.08333	-2.57913	0		-2.27273	-0.217391	0	0	-0.0861326	-0.00773934	0.25663
2002-11-04	2.63158	0.21322		3.44507	7.27483	1.88679	1.71592	0		1.65663	4.43841		5.58376	0.337268	1.97044	5.92516		0	8.84354	0	4.81338	0.150376	2.54237	8.62069		0.391389	1.25063	0	12.9167	-1.30619		3.83523	1.2285	-2.15686	0.177305	4.40123	5.2795	0.952381	5.30612	9.86763	0.790514		8.27907	2.44009	3.51351	3.03032	-1.63793	0.147059	3.92491
2002-11-05	0	0		1.80018	2.90635	0.462963	-0.187438	-0.465116		-1.62963	0.954033		0.793269	0.0672269	0	0.981354		0	2.5	0	2.17941	0.0500501	0.413223	4.7619		-1.85185	-1.51895	-3.41772	-1.47601	-2.6647		1.09439	-0.182039	-0.400802	-0.353982	6.66667	4.77876	-0.628931	-2.32558	-0.219058	1.89542		1.54639	-1.82901	4.17755	5.88236	-0.560911	-0.0695572	3.72195
2002-11-06	0	-0.638298		-2.29885	-2.51046	1.84332	2.34741	0.654206		0.753012	-1.84708		1.5979	0.100773	1.44928	-0.0971817		0	-3.65854	0	-3.75167	-0.10005	-0.411523	-1.11111		3.67428	0	3.53866	-5.24345	3.97088		-1.1502	-0.425532	-0.402414	0.53286	3.30882	-2.59009	1.58228	0.0793651	-5.15917	-2.37332		-1.69205	0.411612	1.75439	4.99999	0.740349	0	-2.16359
2002-11-07	0	0		-5.79186	-2.36052	0.904977	1.37615	0.278552		-2.65321	-7.17724		-2.93427	0.0671141	-1.42857	-6.71206		0	-5.18987	0	-5.83696	-0.250376	0.413223	-4.47395		-2.87356	-2.20339	0	-5.13834	0		-0.821355	-1.40415	0	0	-0.622776	-5.89595	0.623053	-0.0793021	-8.3912	0.65703		-1.97935	0.194175	-1.47783	-1.05819	-2.46719	-1.00541	-5.96009
2002-11-08	1.7094	0		3.17003	-1.7033	-0.896861	0	-0.740741		-3.87716	-3.01744		-4.474	0.0335345	-0.966184	-0.729927		0	-5.74099	0	-2.08027	0.702811	0.823045	-3.7639		-0.394477	0.953206	0	-1.25	-0.978037		-2.34645	-0.433437	-1.31313	-0.176678	-5.10295	-2.7027	0	-1.26984	-2.71636	-3.98172		-2.3705	0.839793	0	4.27807	-0.592034	0.78125	-3.52739
2002-11-11	0	0		-6.14525	0.167691	0.452489	1.113	0		-1.75719	0.875061		-0.886076	0	-0.487805	0		0	-0.991501	0.0769231	-2.25322	-0.598205	-2.44898	-0.555556		-0.19802	3.00429	-3.29114	-6.32911	-1.31911		-0.989399	-2.42537	-0.716479	0.176991	-0.283019	-2.90404	0.928793	-2.33119	-0.454545	3.33107		-1.70863	-1.1104	2.25	0	0.162426	-0.310078	-2.25922
2002-11-12	-0.840336	0		0.0992063	-1.00446	0.45045	-1.9802	-0.652985		2.35772	-0.674699		0.893997	0	0	-1.47059		0	2.86123	0	4.50055	0.752257	0	3.82123		6.15079	-1.41667	0.13089	3.6036	-0.332514		1.07066	1.21096	-0.515464	-0.530035	1.60833	-2.47074	-2.14724	0.411523	7.95825	-0.657895		-1.18939	1.07968	-0.733496	-0.564093	0.981982	-0.0777605	4.25791
2002-11-13	0.847458	0		1.2884	-3.49493	0	-1.31313	0.938967		0.277998	-0.970403		0	-0.268186	-0.980392	-1.17271		0	-1.25174	0	-0.210084	0	-1.25523	-0.645717		-2.05607	1.43702	3.26797	-2.6087	-1.00423		-0.141243	0.881612	3.62694	0.17762	-2.23464	1.86667	-1.88088	0.245902	0.362538	0		-1.85185	1.40996	0	-2.52709	-0.918904	-0.389105	0.700117
2002-11-14	0	0.963597		-0.195695	2.1028	1.34529	-0.511771	0		2.69307	-1.95982		5.56962	0	-0.49505	3.12837		0	6.33803	0	5.15789	-0.447984	0.423729	7.12738		3.24427	-0.416667	-2.8481	-2.67857	1.33674		-3.88967	3.49563	-3.9	0	-4.38095	6.5445	1.27796	-1.06296	4.15412	3.31126		0	-0.67411	-0.246305	0.211651	0.837385	0.78125	0.579374
2002-11-15	0	0		-0.784314	-1.25858	4.42478	1.54321	1.02326		-0.192827	-0.5997		2.35012	0	0.995025	0.313808		0	-0.662252	0	-0.500501	-0.5	-1.26582	-0.0202224		1.38632	-1.25523	0	4.58716	2.9439		7.1376	0.904704	-0.62435	0	6.2749	1.84275	3.47003	0	-0.867052	-0.641026		-4.24528	-2.46023	0.987654	-3.0095	1.54478	-0.0697674	2.59217
2002-11-18	0	0		0.889328	1.96987	3.81356	0.101317	1.74954		1.19784	0.0502765		2.15558	-0.168067	0	3.23253		0	2.66667	0	3.96378	0	0	-0.0809061		3.64631	-2.50847	0.977199	0.877193	0		1.64835	1.91273	0.52356	0	1.12465	4.4029	3.35366	1.23967	5.42274	1.09677		0.788177	1.52207	3.91198	0.70766	1.02884	0.14739	0.561482
2002-11-19	2.85714	-0.127253		-0.489716	-1.36364	0	-1.31579	0.271493		-2.02367	-1.45729		-2.06422	-0.16835	-1.47783	-1.31313		0	-0.909091	0	-1.12251	0.251256	0.42735	0.202429		-0.615655	-0.904033	0	2.6087	0.321813		-1.89189	-0.117302	1.04167	0	-1.57553	-1.03986	-0.589971	0	0.221239	-1.14869		1.56403	0.235596	3.76471	1.62162	-0.287231	-0.0774593	-1.14461
2002-11-20	-0.490196	-0.403483		-0.590551	2.53456	2.04082	-1.53846	0.180505		-2.22136	1.93779		0.234192	-0.168634	0.5	0.204708		-0.833333	-2.22805	0	-0.195733	-0.150376	-2.55319	0.20202		-1.76991	0.877193	0	-2.9661	0		0.964187	-0.2936	4.16495	0.531915	1.78908	-0.350263	-1.18694	-2.04082	-0.496689	0.387347		4.13859	-0.213675	-2.72109	-0.106377	-0.0611034	0.0775194	-1.0449
2002-11-21	0	0.426439		3.76238	4.49438	1.2	-4.16667	0		4.18493	3.6018		4.6028	-0.337838	0.497512	5.82227		-1.17647	8.84718	-1.61414	2.23573	-0.150602	2.18341	2.78226		1.08108	-3.54783	0	2.18341	0		1.22783	0.41225	0.455265	0.352734	3.23774	9.84183	-1.32132	-0.833333	6.71104	1.22186		3.60444	-0.813704	-0.2331	-0.425984	-0.427985	-0.464756	2.16895
2002-11-22	0.492611	0.424628		1.14504	0.591398	0.790514	4.23913	0.0900901		1.33894	0.531144		1.83158	-0.0338983	0	0		0	0.862069	0	0.422022	0.553042	0.854701	0.627697		-0.534759	0.973675	0	2.5641	0		-0.202156	-0.58651	1.55665	0.175747	1.97133	0.8	2.5563	-1.68067	3.63825	0.381194		0.981267	-0.734024	0	-0.106946	-0.77193	-0.077821	0.47486
2002-11-25	0.490196	-0.12685		4.62264	-2.72582	4.70588	-5.42231	2.61026		0.0377501	4.13064		-7.56745	-0.508647	2.9703	0.868726		2.89116	-2.6862	0	0.324737	-0.25	0.423729	-1.09162		-0.716846	1.07143	0	-5	0		-1.01283	0.353982	-2.98797	-0.175439	-2.6362	3.43915	-2.67062	-3.84615	6.21866	0.632911		-3.88693	-0.173989	-0.700935	-0.963613	0.689533	0	1.27884
2002-11-26	0	0		-0.180343	-1.37363	1.1236	-17.1996	0.175439		-1.50943	1.19926		-3.53583	-1.15883	0.961538	-2.77512		0	-1.75659	0	-1.78979	0	0.421941	-4.05991		-1.89531	-0.971731	0	0	-1.9466		-0.0682128	0.117578	0.9	0.527241	-0.722022	-7.21228	-1.70732	-0.444444	-4.24929	-0.628931		-1.5625	-2.17865	0	-0.216204	0.00877963	-0.700935	-2.74499
2002-11-27	0	-0.296359		3.25203	1.39276	0	-0.133156	0.262697		4.02299	6.42662		1.35301	0	1.90476	4.23228		0	6.64112	0	4.69174	0.0501253	0.840336	3.57436		0.275989	-0.713649	-1.29032	0.438596	1.9466		1.843	0	-0.891972	0.34965	1.09091	2.92172	0.372208	-0.625	6.41026	0.632911		1.86741	0.222717	-3.05882	-3.57531	-1.19393	0.784314	2.85069
2002-11-28	0	0.318471		2.3622	2.03297	0.37037	0	0.786026		1.06814	2.82655		0.315534	0	1.86916	-0.661001		0	12.5749	0	0	-0.0501002	0.416667	2.18167		-1.10092	-1.25786	0	-3.05677	0		1.9437	0.469759	0	0.174216	3.68705	0.482057	0.432633	1.07817	1.34384	1.25786		0.458295	0.888889	-0.970874	-0.393261	-0.408707	-0.389105	0.164654
2002-11-29	-1.62602	0.529101		1.19658	0.161551	-0.738007	-0.266667	-0.34662		-0.874636	1.20783		-0.798451	0	-0.458716	-0.285171		0	-0.531915	0	0.925926	0.200501	3.73444	-2.17391		0	-0.818926	0	-0.900901	0		0.262985	0.116891	-0.9	0.173913	3.20902	2.07889	2.21538	-0.444444	0.0914495	2.79503		-1.00365	-1.01322	-1.96078	-1.24084	1.23115	0	-2.41096
2002-12-02	0	0.526316		2.19595	-2.7957	-2.23048	-0.668449	0.26087		-1.02941	-3.20988		-3.29268	0	-0.460829	1.04862		0	10.4813	5	-0.0183486	0.10005	-2.4	3.65079		0.834879	4.86239	-2.61438	-0.909091	0		-0.196721	-0.350263	0	-0.173611	0	1.04439	2.34798	6.69643	0.0913659	-1.69184		0.460829	0.511794	0	0.799548	-1.51582	-0.765625	1.57215
2002-12-03	0	0.628272		-4.87603	-4.20354	-1.52091	-1.61507	0.173461		-2.526	-5.01701		-0.37831	0	-1.85185	-3.20755		0	-7.0668	0	-5.06515	-0.549725	0	-3.77106		-3.58786	0.262467	4.02685	-0.917431	-2.60398		-1.90539	0	-1.51362	0.173913	-2.68908	-3.97933	-0.294118	-0.83682	-7.53081	-2.82729		-2.66055	-0.15497	0	0	2.72931	-0.0314911	-4.53289
2002-12-04	-0.495868	0.104058		-0.434405	-3.98383	5.79151	-0.820793	0.25974		-1.21951	1.07431		-2.93671	-0.344828	0.471698	-1.07212		0	-0.625	-1.04167	2.84168	0.40201	0.819672	1.85001		2.48092	1.23909	3.22581	-4.16667	1.31047		-1.54052	-0.585823	2.45902	0.347222	-3.62694	-3.49839	-1.76991	-0.843882	0.789733	-1.32827		-3.11027	-0.59867	-0.75	-2.54958	1.48084	0.409513	2.05559
2002-12-05	-0.830565	3.7422		0.34904	0.0601323	1.09489	-0.137931	0.518135		-1.62037	-0.620018		-2.47783	-1.14187	1.87793	-2.85714		-0.413223	-4.8218	0	-3.1015	-0.15015	-0.406504	-4.25781		-2.42086	5.82658	-2.5	-1.44928	0.971701		-0.544218	-0.117855	-2.5	-0.17301	-0.537634	-2.11935	0.3003	-1.2766	0.979432	1.41026		-1.07004	-0.513049	-0.503778	3.1977	-1.16738	0	-2.95035
2002-12-06	0	0		-4	-2.28365	-0.361011	0	0.515464		0	0		-1.44424	-0.245012	-0.921659	0		0	-0.220264	0	-1.78468	0.150376	-2.85714	-1.08119		-1.71756	-4.18635	0	-2.94118	0		0.410397	0	2.5641	0.34662	0.0900901	-0.683761	0.898204	-0.689655	-1.55189	-3.16056		-0.983284	0.852018	-1.01266	0	-1.71965	0	3.77083
2002-12-09	0	0		-0.634058	-3.07503	-3.98551	-1.24309	0		-3.05882	0.490196		-3.09362	0	0	-2.33266		0	-7.72627	0	-0.651787	0.1001	-1.68067	-6.16622		-1.94175	1.56409	2.5641	0	0		-2.52044	0	-3	0	-4.50045	-4.58979	-0.296736	-2.77778	-1.52709	-1.04439		-6.0576	0.0444642	-0.255754	-2.25354	0.715801	-0.784314	0.591549
2002-12-10	0	0		-0.182315	-0.824873	-3.77358	-0.13986	0		1.13269	2.74945		2.29628	0	0.930233	1.14226		-2.90456	4.30622	-0.676692	0.596421	-0.15	1.28205	3.27473		2.27723	-0.234349	0	-4.0404	-0.971701		0.209644	-0.589971	2.06186	0.345423	-0.659755	2.10463	-2.08333	-2.67857	-0.4002	0.263852		-1.47992	0.177778	-0.25641	1.15275	1.13188	0.434783	-2.82834
2002-12-11	0	0.601202		0.639269	0.255918	-1.96078	0.140056	1.62393		1.64	3.45274		4.57158	0	1.38249	-0.102669		2.13675	0.344037	4.31491	1.48221	0	2.53165	2.06427		-0.484027	1.0906	0	0	0		0.767085	-0.118694	0	0	0.189753	2.17903	-2.73556	0.366972	2.20994	2.43421		-0.536481	1.64153	0	1.99431	-1.31008	0.354191	2.13256
2002-12-12	0	0.59761		-2.54083	0.0638162	0	-0.41958	0.504626		-1.41677	0.917814		-0.52356	-0.175439	0	-2.4666		0	-3.31429	0.507983	-1.26582	-0.10015	0.823045	-3.66972		-0.194553	1.24481	0	3.15789	-0.32601		-0.899654	-1.36661	-2.92929	0	1.13636	-1.44092	0.625	-0.365631	-0.786241	-0.449583		-3.0205	1.3313	-5.39846	-0.391064	-0.043956	-0.564706	-0.818284
2002-12-13	0	0.990099		-2.70019	-4.27296	-2	-0.280899	-0.41841		-2.39521	-3.63787		-0.736842	-0.175747	-0.454545	-1.58061		0	-1.18203	1.08303	-0.927022	0.250627	-0.408163	0.281385		-1.65692	2.47541	0	4.08163	0.32601		-2.09497	-0.301205	-1.14464	-0.172117	-0.93633	-1.57895	-3.10559	-3.21101	-5.20059	0.516129		-2.22469	-1.48611	-2.71739	0.560845	0.219877	0.126203	-3.44239
2002-12-16	0	0		7.17703	5.92938	0.408163	0.985915	1.2605		2.74029	2.6598		7.47614	0	0.456621	4.38972		0	2.87081	2.14286	4.51921	-0.1	0.409836	6.71271		2.67592	1.18381	0	-1.96078	0		1.71184	-0.664653	2.42105	0	1.89036	3.74332	0	-1.32701	10.0836	0		3.9818	-2.71098	-1.39665	-0.72505	2.72927	-0.34662	1.44372
2002-12-17	0	0		-0.267857	-1.63522	0	1.53417	0		0.517516	-0.58504		1.13468	0.352113	-0.454545	1.33333		-5.02092	-1.04651	0	3.39048	0.1001	1.22449	-2.48786		-1.64093	-0.790514	-1.5625	0	-0.653086		-0.701262	0.0608273	0	0.172414	-0.742115	-0.687285	0.320513	-1.34486	-1.56621	-1.15533		-3.28228	3.52809	-0.283286	-0.561791	2.00752	0.316206	4.29858
2002-12-18	0	0		-2.23814	-2.55754	1.62602	0.412088	-0.497925		-1.70297	-0.966793		-3.65854	0.350877	0.456621	-2.83401		4.75771	-1.99765	0	-1.75018	0	-0.806452	-1.47272		-2.15898	2.47012	0	-4	-0.987697		-1.55367	-0.0607903	0	0.172117	0	-2.24913	0.638978	-2.62902	-1.59113	-1.68831		-3.28054	1.36748	0	1.52541	-0.309857	-0.0157604	-1.86578
2002-12-19	0	0		-3.11355	-2.88714	-2	0.136799	-0.333611		0.322321	-4.41426		-1.59494	0.174825	-0.454545	-1.14583		0	-5.27578	0	0.356272	-0.35	-1.21951	-3.6		1.10331	-0.777605	0	-1.04167	-0.331412		-0.35868	0	-2.36382	0	-0.841121	-5.30973	2.22222	1.5	-2.2048	-0.264201		1.87135	-1.52034	-0.568182	-1.22424	-0.798051	0.346784	-1.39047
2002-12-20	0	4.31373		2.55198	1.21622	-2.04082	1.63934	0.41841		-0.562249	4.4405		0.0771803	0.17452	0.456621	0.632244		-1.09336	1.64557	0	1.13976	0.200702	-3.29218	0.458615		2.87698	1.88088	1.26984	-1.05263	0		0.215983	0	-1.47368	-0.171821	1.13101	2.86604	0.931677	1.47783	-0.501002	1.72185		3.32951	1.19591	0	-1.40847	-0.702854	0.573358	0.604317
2002-12-23	0	-0.93985		-2.30415	1.86916	-2.08333	-1.07527	0.416667		0.52504	-0.467687		-1.54242	0	0.454545	0		0	-0.747198	4.8951	-1.33013	0.250376	0.425532	0.217391		-3.08582	-0.384615	-3.1348	6.38298	0		0.574713	0.6691	-5.76923	0.172117	0.372787	1.09025	0.923077	0.0970874	1.81269	0		0	1.41813	-7.71429	-0.571422	-0.162033	0.0390472	0.200229
2002-12-24	0.335008	0		0	-0.131062	0	0	0		0	0		0.0261097	0	0	0		0	0	0	0	0	0	0		0	0	0	0	0		0.0714286	2.05438	0	0	-1.02136	-1.73757	-0.304878	0	0	-0.520833		-0.222222	0	0	0	0	0	0
2002-12-25	0	0		0	0	0	0	0		0	0		0	0	0	0		0	0	0	0	0	0	0		0	0	0	0	0		0	0	0	0	0	0	0	0	0	0		0	0	0	0	0	0	0
2002-12-26	0	0		0	0	0	0	0		0	0		0	0	0	0		0	0	0	0	0	0	0		0	0	0	0	0		0	0	0	0	0	0	0	0	0	0		0	0	0	0	0	0	0
2002-12-27	-0.33389	-0.85389		-1.69811	-1.70604	-3.82979	-1.63043	-0.414938		-3.77662	-3.24648		-1.48786	0.348432	-0.452489	-3.24607		2.21088	-5.64617	-4.66667	-1.89103	2.94705	-0.423729	-6.94143		-1.59204	-3.0888	-0.323625	1	-4.75893		-2.49822	0.35524	10.3175	-0.343643	-1.21951	-4.45122	0.30581	-0.0969932	-2.37389	0.52356		-2.67261	0	0	1.37931	-0.49543	0.28103	0.171282
2002-12-30	0	0.861244		2.01536	0.934579	-1.76991	-2.34807	0.833333		-1.41962	-0.883002		0.476948	0	-0.454545	-1.2987		-1.74709	-0.930851	-2.02797	-0.0763359	-0.533721	-0.425532	2.331		1.11223	2.23108	0	0	3.08519		0.512445	0.648968	-0.4111	0.862069	2.94397	0.701978	0.304878	0.970874	1.82371	1.36719		1.14416	-0.211864	0.619195	0.680283	-0.420637	0.101199	-1.02593
2002-12-31	0	0		0	1.85185	2.7027	0	3.30579		0	0		2.39979	0	-0.456621	0		0	0	0	0	0	0	0		0	0	0	0	0		0	0.410317	0	0	2.39852	2.28137	0.303951	-0.961538	0	2.11946		0.904977	0	5.53846	0	0	0	0
2003-01-01	0	0		0	0	0	0	0		0	0		0	0	0	0		0	0	0	0	0	0	0		0	0	0	0	0		0	0	0	0	0	0	0	0	0	0		0	0	0	0	0	0	0
2003-01-02	0	0		5.26811	2.33766	4.82456	0	0.32		4.57433	6.50334		4.60984	0.416667	0.458716	5.26316		0	10.0671	-1.42755	3.07487	-0.829268	3.84615	8.65604		6	-0.140296	0	0.49505	0		2.03933	0.467017	-2.99278	0.34188	0.900901	4.7088	1.21212	3.00971	8.65672	3.01887		2.9148	1.1465	-2.33236	0.506753	0.00862069	-0.458823	3.68557
2003-01-03	0	-1.32827		0.446828	0.824873	-1.67364	0.848656	-0.717703		-1.70757	-0.920117		-0.541605	0.968188	0	-0.625		0	1.95122	0	0	1.22971	1.23457	-1.34172		2.92453	1.46737	0.649351	4.92611	2.00515		1.14204	1.0459	0.957447	0.170358	-1.16071	-0.591716	2.39521	2.73327	2.10623	-1.0989		-2.06972	0.125945	0	0.784318	-1.93087	0.671875	0
2003-01-06	1.84255	0		1.15658	-2.32851	-3.82979	0	-0.803213		0	1.26636		1.43564	0	-0.456621	0		0	-1.91388	0	0.870854	-0.0485909	0.406504	-1.50871		0.366636	0	0	0.469484	0		0.0705716	-0.80506	1.58061	0	0	-1.72619	-0.584795	-2.84404	3.13901	-0.617284		-3.33704	-2.30608	2.38806	0	-0.676804	0.108645	1.22188
2003-01-07	4.44079	0		-2.37467	-2.83505	1.32743	-0.280505	1.21457		-0.0758188	-1.50063		-0.414837	0.342466	0.458716	1.67715		0	-1.46341	4.99638	-0.698016	0.145843	0	-1.10032		-3.10502	1.38462	0	0	0.987697		-0.423131	-0.57971	-3.42324	0.340136	-1.89702	-2.78619	-0.882353	0.0944287	-2.56522	-0.621118		-2.35903	0.858369	2.91545	0.0555833	-0.584071	0.0930233	-2.74348
2003-01-08	0	-0.0961538		0.900901	1.06101	0.436681	-0.140647	0		3.09278	-1.05798		-0.759618	0.238908	-1.36986	0.515464		-0.931414	-5.32178	0.689655	0.258972	-0.242718	-1.61943	-3.57766		-1.88501	-0.227618	0	2.80374	-0.987697		-0.354108	-0.524781	0.429646	0.508475	-2.02578	-0.311526	-1.78042	-2.83019	-3.79295	-1.5		1.35533	-1.06383	-1.41643	-0.888887	-0.418373	-0.0929368	0.874471
2003-01-09	0.787402	0.481232		1.78571	1.50919	-0.434783	0.704225	0		-0.64	2.22412		0.222222	0.442629	0	0.512821		-2.5641	3.66013	-0.684932	-0.535055	0.243309	0	1.35747		2.11335	-1.26236	0	-9.09091	0.659547		0	-0.3517	-0.641711	0	-0.18797	2.5	-0.302115	-0.970874	2.45826	-0.0634518		2.32558	0.774194	3.16092	-1.45741	1.34978	0.224806	0.699105
2003-01-10	0	0.574713		-0.614035	2.77957	0	-0.699301	0		-0.0402576	1.08787		-0.0492732	0.338983	0	0.102041		0	-1.13493	0	-0.964571	-0.242718	0.823045	-0.446429		-1.03481	-2.1411	0	-2	-0.659547		0.0710732	-0.235294	-0.968784	0	1.12994	2.13415	0	0.980392	-1.0412	0.31746		1.13636	0.298762	2.78552	1.76337	0	-0.154691	1.08303
2003-01-13	0	0.952381		0.617829	-0.81761	1.31004	0	0		0.684656	1.36589		1.38033	0.337838	-1.38889	4.48522		0	2.04082	0.689655	1.46095	0.437956	1.22449	1.70404		-0.095057	0.0314812	0	3.06122	1.31477		0.142045	0	-1.52174	0	0.744879	1.19403	0.30303	0	0.32022	-1.26582		0.11236	0.638298	0.271003	1.50924	-0.529194	0.704935	0.247253
2003-01-14	-2.34375	0		6.05263	-2.34623	-0.431034	-0.56338	0		-0.84	-0.857493		0.486263	0.16835	0	-1.07317		3.59649	-1	0	-1.42145	0.0484496	-2.01613	1.85185		0.475737	0.157356	2.58065	-3.46535	-0.655226		0	-0.412736	1.54525	0.168634	0.184843	1.00295	-1.81269	-0.970874	0.364797	1.34615		-1.06622	0.211416	1.35135	0	1.43642	2.7	-0.383667
2003-01-15	0	-1.13208		-2.06782	-1.94805	-1.2987	-0.708215	0.8		-0.443727	-1.40033		-2.03242	0.336134	0	1.08481		-0.169348	-0.378788	-3.08219	0.299625	0.193705	0	-2.5974		2.55682	0.157109	0	2.5641	-2.3277		-0.283688	-0.118413	0	0.16835	-2.21402	0.233645	0	0.980392	-0.81781	-3.0993		-0.737379	-0.21097	-0.8	0	2.78846	4.80114	-1.37552
2003-01-16	0	0.0954198		-0.675676	-2.45033	2.19298	0.85592	0		-1.37763	-0.584795		-0.864411	0.335008	0	0		0	0.633714	0	-2.85661	-0.0966651	1.64609	0.222222		5.35549	0.54902	0	-3	0		-0.426743	0	-0.108696	-0.168067	-0.283019	0.815851	-0.615385	0.485437	-0.183234	-0.78329		-1.42857	0	-0.537634	-1.43171	-2.41517	0.178674	-1.61785
2003-01-17	-0.8	-0.381316		-2.63605	-2.30821	-2.57511	-0.848656	-1.03175		0.246508	-3.9916		-4.50922	0.166945	-2.8169	-6.04878		0.0848176	-3.65239	0	-4.22833	0.0483793	-1.21457	-6.00887		-1.66521	-3.90016	-3.77358	0	0.335865		-1.42857	0.296384	-2.17628	0	-1.60833	-6.18497	0	0.483092	-3.80909	-1.31579		-1.27536	-1.50106	0.27027	0.558652	0.0174292	-0.74909	-0.850581
2003-01-20	0	0.478469		-1.22271	-3.12717	-1.76211	-1.56919	-0.64154		-1.68033	-1.09409		-1.90451	0	-2.89855	-2.28453		0	-1.56863	0	-3.49187	0	-0.819672	-1.39184		-1.3369	-0.99026	0	-2.06186	1.00088		0.0724638	0	-3.33704	0	-0.480769	-1.35551	0	0.961538	-2.62405	0		-2.11392	-0.193175	0.539084	0.722206	1.64677	-1.89764	-1.34401
2003-01-21	0	0		-0.176835	-0.430416	-5.8296	-1.44928	0.0807103		-1.41726	-2.92035		-2.34043	0	1.49254	-1.16897		0	-4.38247	0	0.0207943	0.0967118	0.413223	-1.77033		0.722674	3.13166	0	0	-0.666138		-0.796524	1.06383	-5.52359	-0.16835	0.869565	-2.93567	0.619195	0.285714	-0.685938	0.0666667		-1.73965	-0.430108	0.536193	0.551589	-0.557175	-1.2163	-1.10145
2003-01-22	0.806452	0.761905		-2.30292	0.720461	0	-1.61765	0		-2.7907	0.683683		-2.50545	0	-0.490196	-2.68817		-2.37288	5.55556	0.353357	-0.561331	0.193237	-1.64609	-2.60594		-4.30493	-2.78219	2.61438	0	-0.33474		-1.9708	-1.05263	-0.243605	0.337268	-1.91571	-2.89575	-1.23077	-0.0949668	-0.24667	-0.0666223		-3.5409	-0.0215983	-0.533333	-0.438836	0.267218	0.623053	-0.381008
2003-01-23	0	0		0.0906618	-0.214592	1.42857	0.896861	1.85484		2.60983	0.135808		2.31844	0.333333	1.97044	-0.110497		0	-3.28947	0	-0.146352	-0.096432	0	1.02526		-1.31209	2.20769	0	-5.78947	1.99184		-0.670141	-0.295508	-4.2735	-0.336134	-3.125	-3.04838	-1.24611	0.095057	-0.74184	-0.666667		-0.886076	0.799309	1.34048	1.04682	-0.292297	-0.648681	-1.20624
2003-01-24	-1.6	-1.51229		-1.08696	0.9319	0.469484	0	-0.23753		-1.61085	-1.89873		-2.7846	0.332226	-0.966184	-3.65044		0	-2.72109	0	-3.30821	-0.579151	-2.51046	-4.08416		-2.08927	1.2	0	-6.14525	0.655226		-1.34933	0	-0.510204	0.168634	0.100806	0.956938	-0.630915	1.1396	-0.996512	-0.671141		2.17114	-0.342906	-1.32275	-0.763363	0.448353	-0.563882	-0.625372
2003-01-27	0	0.767754		-3.47985	-3.62216	-3.27103	-3.7037	-0.0793651		-2.36967	-1.8894		-2.41505	0.0662252	-0.487805	-2.98507		2.51736	-3.77622	-2.11268	-2.85838	-0.0485437	-2.14592	-2.47742		-3.68574	-1.66008	0	3.57143	0.32601		-2.05167	-1.00771	0.897436	-0.16835	-3.52467	-7.58294	-5.96825	-4.22535	-3.57323	-1.08108		-5.5	-1.07527	-6.16622	-0.329652	-1.00429	-1.62662	-1.64819
2003-01-28	0	-0.47619		1.51803	-1.47384	-0.483092	-1.53846	0		0.617829	1.78488		-0.719424	0	0	-2.13018		-3.895	-0.581395	-1.36691	1.64958	0	0	0.820323		5.23666	1.1254	-7.00637	-2.87356	-0.981236		-0.543057	-2.81437	-2.1601	0	-1.46138	0.879121	1.01283	0	-1.09603	-0.819672		-0.793651	-0.652174	-3.14286	-0.826903	-0.355502	-1.39563	-1.49299
2003-01-29	0	1.05263		-1.1215	-1.64547	-4.36893	-1.5625	-1.50913		-2.0614	-1.84587		-0.898551	-0.231635	-2.45098	-0.846433		0	-0.584795	2.84464	-0.438596	0	-0.877193	3.96325		-1.91388	-0.317965	1.9863	-0.591716	-1.32347		-1.48206	-2.95749	3.24675	0	-1.80085	-3.84895	-0.0668449	-1.47059	-0.105541	-0.757576		-1.2	0	0.589971	-0.333524	1.13992	0.392308	-1.94865
2003-01-30	-0.813008	0.378788		2.55198	6.46388	2.03046	0.793651	0.403226		0.80609	-0.376117		7.25358	0	1.50754	1.70732		4.05286	-2.94118	0	-0.396476	0.242836	-0.442478	-1.3128		-2.82927	0.478469	-1.94762	2.38095	0		1.50435	0	2.01258	0	6.90399	7.0997	-0.200669	1.49254	2.32435	1.66551		3.91363	-0.437637	2.6393	-1.67318	-0.937796	-0.00766225	2.6183
2003-01-31	0.819672	-0.0943396		0.0921659	0.0714286	-0.497512	0	-0.401606		-1.15504	-0.613497		0.272702	-0.165837	3.46535	-3.23741		-2.62489	1.9697	2.12766	0.154799	0.0484496	0	0.997698		1.20482	-0.952381	2.39726	4.65116	0		-1.56006	-1.90476	2.34279	0.168634	-0.706357	-0.352609	-0.469169	0	-0.671141	1.16041		-1.55844	-1.0989	-0.857143	2.04198	0.312663	-0.429119	1.96741
2003-02-03	-3.25203	0.0944287		0.828729	4.92505	0	0.629921	0		-0.314607	3.22887		0.76149	-0.664452	-0.956938	2.10657		0	-1.93165	0	3.77567	4.01937	1.33333	-1.06383		3.76984	-0.721154	1.00334	0	-3.04346		2.69414	1.48867	7.10843	-0.16835	2.64228	4.74168	-0.13468	2.94118	5.87318	-0.202429		7.71768	0.955556	2.01729	0.611441	0.38961	-0.269355	4.46186
2003-02-04	0	0.943396		-3.65297	-1.42857	-2	-2.03443	-0.806452		-1.03697	-3.77185		-1.24157	0.83612	0	-4.73301		0	-3.33333	0	-1.53191	0.139665	-2.63158	-4.48029		-5.64054	2.42131	0	-2.22222	1.70223		-1.38889	-1.27551	1.12486	0	-2.17822	-6.89189	-1.48348	-2	-3.24006	-0.608519		-3.12309	-0.0660357	-0.847458	0.497234	0.957309	0.547882	-3.34776
2003-02-05	0	-1.30841		0.473934	1.93237	0.510204	0	0		0.364465	1.33843		3.9355	0.165837	-1.93237	4.07643		1.73913	3.76176	0	-0.280899	-0.18596	2.25225	5.49451		2.63425	1.33964	0	0	1.34122		0.704225	-0.645995	0.111235	-0.168634	2.63158	2.46734	-2.8063	1.16618	4.21106	-0.204082		3.16056	3.74449	0.2849	1.15449	-0.854263	0.0076746	3.31442
2003-02-06	0	0.378788		-1.88679	-3.58835	1.01523	-2.23642	0.406504		0.590104	-1.98113		0.15777	-0.662252	0.985222	-3.91677		0	-2.41692	-1.38889	-3.12026	-1.76991	1.32159	-0.813008		-1.38203	0.917574	-1.98675	0.568182	-3.38741		-0.543901	-1.49545	2.67778	0	-1.18343	-1.983	2.32394	-1.34486	-1.80136	-0.340832		-1.47059	0.467091	0.284091	0.706529	0.13786	-0.353004	-3.67052
2003-02-07	0	0		2.11538	-0.561798	-3.01508	-1.79739	-0.404858		-0.722022	0.14437		-0.367551	0	0	-1.52866		-1.7094	-5.57276	0	-0.223664	-1.51731	-2.17391	-3.73975		-5.60561	-0.261982	0	1.69492	-1.38776		1.17188	1.32013	-0.0108213	0	0.499002	-2.45665	-0.344116	-0.194742	1.73525	0		1.6791	-0.0422654	0	-0.215877	1.87575	-0.238737	2.85029
2003-02-10	-0.840336	0		-4.80226	-3.10734	0.518135	-1.83028	0		-1.68182	-3.65209		0.500659	0.166667	0	-1.29366		0	-1.63934	2.11268	-1.50191	1.82956	-1.33333	0.718467		5.40827	-3.12114	0	0	-2.11843		-0.3861	0.651466	-2.5974	0	-1.68818	-5.48148	-5.04144	-1.46341	-3.16764	-0.136799		-2.50765	-0.761099	3.96601	-2.65007	0.506757	-0.0308785	-1.2252
2003-02-11	0.847458	0.943396		1.97824	2.98834	1.03093	3.05085	0		2.3116	3.14214		3.56581	-0.831947	0.97561	2.49017		0	0.666667	0	2.11652	0.70922	0.45045	2.66843		-1.40845	-1.03668	0	-0.555556	-2.52959		0.852713	0.841424	-0.555556	0.168919	1.91919	6.58307	-2.90909	0.29703	4.78108	0.410959		5.20703	0.766937	1.63488	0.722206	2.98319	0.15444	3.39634
2003-02-12	0	0		0.581959	-3.18471	-1.53061	0.328947	0		-0.135563	-1.25725		-5.01266	0.33557	0.483092	-3.32481		0.869565	-0.827815	0	-1.87207	-0.234742	-0.896861	-1.98147		-3.06122	-0.564061	0	-1.67598	1.45331		0.76864	0.320924	0.223464	0	-1.88305	-4.04412	-1.72285	-2.27048	-1.58501	0.818554		-2.20632	-0.845666	-1.34048	1.93051	-0.579355	-0.231303	-3.1134
2003-02-13	0	0		3.37512	8.55263	0	2.78689	0		0.452489	1.46915		0.373134	0	0.961538	0		0	-1.00167	0	1.09017	-0.658824	-1.80995	0.813862		0.947368	0.486224	0	-4.54545	1.78743		0.228833	0.127959	-0.780379	0	-1.0101	0.996169	0.228659	-2.82828	3.4651	0.135318		5.18293	-0.0426439	0.543478	-1.51516	4.98194	0.015456	0.53066
2003-02-14	0	-0.934579		1.21269	-1.0101	0	1.11643	-0.406504		3.1982	2.89575		3.95645	0	1.42857	4.62963		-0.862069	4.55312	0	0.314536	-0.994789	3.68664	5.20833		3.44108	-0.241935	0	5.95238	4.16381		-0.0761035	0.894569	-0.224719	0	-1.42857	5.46282	0	-2.80665	3.86792	1.21622		-7.24638	0.853242	0	0	2.78321	0.0386339	2.46334
2003-02-17	0	0		3.13364	4.21769	2.07254	3.47003	-0.163265		3.84112	2.34522		1.53257	-0.167224	0	2.65487		0.0869565	3.3871	0.344828	3.35946	0.239234	0.888889	4.55446		-0.403226	1.89167	0	-3.93258	-1.36876		2.28484	0.823306	3.04054	-0.505902	1.44928	3.95683	-1.44487	1.60428	1.40781	0.133511		1.75	0.317259	0.27027	0.549468	-1.26265	0.254885	0.314825
2003-02-18	0.840336	0		1.96604	0.848564	-1.01523	2.59146	0.163532		1.93359	2.19982		0.880503	0	0.938967	1.60099		-0.086881	-0.780031	0	1.62514	0.52506	2.20264	-2.46212		2.63158	0.349096	0	0.584795	2.04618		1.41474	-0.31407	-0.655738	0.338983	1.02041	1.38408	-1.62037	0.315789	-2.82132	0		1.59705	1.34936	0.269542	-0.273232	1.40975	-0.5547	2.53923
2003-02-19	0.833333	0		-1.66521	-1.10032	-0.512821	-0.445765	-0.571429		-1.56701	-1.88341		-3.01746	0	0.465116	-3.87879		0	-3.61635	0	-3.13433	0.759734	0.862069	-4.49029		0.0986193	-0.379507	-1.35135	7.55814	3.64593		0.0734214	-0.441084	-5.83058	0	-1.91919	-2.66212	-4.70588	1.25918	-1.8894	-1		-1.99516	-0.790514	0.268817	0.821919	2.44607	-0.100713	-0.0278242
2003-02-20	0	0		-0.178253	-0.52356	-2.06186	-2.68657	0.985222		-0.0837872	-0.274223		-1.72281	0.335008	0.462963	-0.630517		0	-2.12072	-0.343643	-0.748404	0.565504	-5.98291	-2.41423		-0.985222	-1.98413	0	3.78378	-0.653086		-0.220103	-0.126582	3.6215	0	0.30896	-3.22581	4.11523	1.03627	-0.187882	-1.6835		-2.71437	-0.817782	0.268097	1.25	7.2223	0.364482	-1.05761
2003-02-21	0	-0.188679		-0.625	-0.855263	-2.10526	-0.306748	0.162602		0.503145	0.733272		1.22972	0.166945	-0.460829	2.53807		0.0869565	0.333333	0	0.288312	0	-0.454545	1.09375		-1.79104	1.29555	0	0.520833	0.653086		0.220588	0	0.901917	-0.168919	0	-0.144928	4.34783	-1.33333	1.03529	-0.0684932		-0.0634115	0.422833	-0.26738	-1.77133	-0.850622	0.417246	1.54712
2003-02-24	0	-1.70132		-0.98832	-0.199071	-2.68817	-2.76923	-0.243506		-0.500626	-2.1838		-2.19695	0.166667	-1.38889	-3.21782		0	-1.99336	0	-1.50376	0.468604	1.82648	-3.06543		-2.12766	0	0	-3.62694	-3.64593		-0.29347	0	-2.23464	0	-1.02669	-7.11176	3.40909	-0.2079	-1.72333	-0.616861		-0.444162	-0.631579	0	0.546441	-1.52054	0.338566	-1.24654
2003-02-25	0	2.5		-2.35935	-2.72606	-9.39227	-1.58228	-0.732303		-2.38994	-2.09302		-3.06554	-0.499168	-1.87793	-3.96419		0.781929	-1.52542	0	0.381679	0.139925	0	-3.80016		-2.48447	-0.0799361	2.73973	0	0		-1.25092	-0.95057	1.48571	0.169205	-5.18672	-5.70313	-3.36996	-2.60417	-2.65403	-0.62069		-3.18674	-1.39831	-0.268097	-0.815219	0.708265	-0.345092	-2.97335
2003-02-26	0	0		-1.7658	-4.30622	0.609756	2.89389	-0.409836		0.300687	1.90024		0.0817884	0.167224	0.478469	-0.399467		0	-2.75387	0	-1.00649	1.07126	-3.58744	-0.939227		-0.636943	-1.28	0	-1.6129	2.00515		0	-0.703775	1.35135	0	2.95405	-4.05965	-0.30326	-1.60428	-1.16845	-1.45732		-7.24161	0.34379	0.268817	-0.273981	3.10852	-0.700269	-0.491472
2003-02-27	0	-0.750469		0.662252	-1.28571	1.81818	-0.15625	0		4.06852	1.49184		1.60719	-0.467446	1.42857	2.94118		0	0.884956	-1.37931	-0.429282	0.138249	-1.39535	3.37423		0.42735	0.486224	0	0	-0.663926		0.52161	-0.257732	0.111111	0.168919	0	1.46805	0.760456	-4.8913	3.20197	0.211268		-3.19375	1.39186	0	0.989027	1.13226	0.371978	0.464846
2003-02-28	0	0		1.31579	6.22287	-7.14286	0.625978	-0.411523		0.864198	1.01056		2.94906	0.469641	0.938967	2.72727		-0.775862	3.85965	0	0.7715	1.61068	2.35849	1.69949		0.425532	0.16129	0.666667	0	2.30471		1.40845	-0.129199	-0.110988	-0.168634	1.16897	6.80851	-0.754717	4	2.38663	0.491918		3.81232	1.68955	0.80429	-1.74102	2.50219	0.316553	4.3956
2003-03-03	0	0		1.20594	-1.3624	-0.641026	1.39969	0		2.36638	-0.0909504		0.9375	0.33389	-0.930233	1.76991		0	0.337838	0.0699301	3.64783	0.679348	-1.38249	1.96286		-1.27119	-0.161031	0	-0.546448	-1.9722		0.730994	1.03493	-2.77778	-0.168919	1.78571	0.398406	3.80228	-2.74725	-0.32634	0		0.282486	-2.38837	0.531915	2.43631	-0.401369	0.0384823	-0.0554017
2003-03-04	0	0		-2.29148	-2.62431	0	-1.07362	-0.413223		-1.07613	-1.77515		-4.30857	0.0332779	2.34742	-3.22981		0	-3.19865	0	2.93287	0	-2.80374	-2.57544		-1.39485	-0.806452	0	0	1.9722		-1.59652	0.512164	2.85714	0.338409	-3.40557	-6.98413	2.9304	0.225989	-3.55472	-0.559441		-3.94366	0.212766	2.6455	0.270279	-2.5104	-0.423142	-2.71619
2003-03-05	-0.826446	-0.378072		1.50094	-2.2695	1.29032	-1.24031	0		5.51974	-1.80723		-0.889728	-0.0332668	-1.37615	-0.513479		0	1.56522	0	-4.03124	0.224921	1.44231	2.05607		-0.435256	-2.22764	0	4.3956	0		-1.17994	-0.509554	0	0.168634	-1.17521	-2.98635	0	0.901917	-0.0969932	0		-2.05279	0	-1.03093	2.31805	-1.18588	0.347678	0.0569801
2003-03-06	0	0		-0.0924214	-0.145138	0.636943	-0.627943	-0.414938		-4.00916	-1.74611		-2.44831	0.0665557	2.32558	-3.22581		0.347524	-2.73973	0	-2.947	-0.13465	-1.4218	-3.58451		-1.31148	-0.216198	0	4.21053	-1.9722		-0.895522	-0.0640205	-5	-0.3367	1.08108	-6.2445	0	-1.67598	-3.68932	-0.0703235		-2.69461	-1.4862	0.260417	0.0527069	-2.31107	-0.277179	-2.44875
2003-03-07	0.833333	0		-0.185014	-1.74419	0.632911	0.315956	-1.66667		-2.54574	-3.31412		-1.97992	-0.23279	1.36364	-3.2		0	-2.46479	0	-0.362565	-0.719101	2.40385	1.08548		0.885936	-1.08333	0	4.0404	1.9722		-0.225904	-0.704676	5.26316	-0.168919	-2.78075	-5.72233	0	-2.84091	1.00806	-0.562984		-4.23077	-1.2931	-0.779221	-1.26384	-0.0842401	0.131254	-1.07998
2003-03-10	0	0		-1.66821	-2.36686	0.628931	-1.73228	0		2	-2.28515		-1.99147	0	-0.44843	-2.47934		0	-3.79061	1.32774	-0.432113	-2.39928	-1.40845	-4.96644		-1.427	-0.117944	0	-3.8835	-1.31047		-1.0566	-0.129032	-2.22222	0.169205	-2.31023	-7.9602	0.640569	0.584795	-6.03792	-0.212314		-2.97189	0.436681	-0.78534	0.53335	0.435607	0.0925283	-2.21304
2003-03-11	0	0		-0.942507	-0.227273	6.40002	-1.76282	-0.423729		0.320128	1.67768		-1.3643	0	3.6036	0		0	0	-2.06897	-3.99726	0.324675	-1.90476	-1.27119		-0.556793	-1.40013	0	-4.0404	1.31047		-0.381388	-0.775194	2.15909	0.168919	0.337838	1.51351	-0.990099	-0.232558	-2.23048	-0.425532		3.47682	2.17391	-0.791557	0.21219	1.09129	-0.338957	0.66385
2003-03-12	-1.65289	2.08729		-1.90295	-5.5429	5.26316	-0.489396	0		-2.67252	-2.25		-3.47263	0	-3.04348	-2.68362		0.865801	5.62852	0.704225	0.951701	0.87841	0.970874	-4.14878		-0.223964	0.205304	0	3.15789	0		-1.99081	-0.390625	-2.66963	0	-5.49944	-7.34824	-2.14286	1.3986	-3.47637	-0.42735		-5.36	-1.06383	-0.797872	-1.05875	0.159159	-0.286001	-2.45803
2003-03-13	0	0		2.13385	7.15434	-1.25	-0.491803	0		4.09836	5.78005		5	-0.4	2.69058	5.3701		0	5.3286	0	1.36696	0.733272	1.44231	7.46269		-2.80584	5.08793	0	-2.04082	0		2.96875	-0.130719	2.85714	-0.168634	5.46318	14.9425	0.364964	6.32184	7.42825	0.143062		8.62215	0.860215	-0.80429	-0.321033	-0.138179	-0.0620155	3.19607
2003-03-14	0	0		6.93257	4.87622	-5.6962	3.13015	2.12766		3.34646	3.19149		11.324	0.401606	2.18341	6.74931		0	2.02361	0	5.09184	0.682439	3.79147	2.22222		4.96536	2.35581	0	-1.04167	-0.653086		2.27618	0.13089	0	0	4.27928	17	0	4.86486	7.01938	4.28571		4.59144	0.852878	-0.27027	1.71766	-1.02394	0.294756	6.07504
2003-03-17	0	0		0.0888099	6.36624	-6.04027	1.75719	0		0.190476	3.56139		3.20814	0.0666667	0.854701	3.09677		0	9.91736	0	2.01327	0	-0.456621	4.04891		1.9802	1.03175	0	0	0.978037		2.22552	0.326797	-2.22222	0	4.9676	8.11966	-0.363636	1.03093	5.67792	2.46575		5.20833	-0.211416	-1.35501	-0.26386	-0.230672	-0.239753	-0.112296
2003-03-18	1.68067	2.04461		2.92813	1.34499	0	1.25589	-1.66667		-1.63498	-0.0452489		-0.985595	-0.566289	-2.11864	0.250313		0	2.25564	1.3986	3.9254	-0.3615	5.9633	3.94359		4.63862	0.549882	-3.31126	5.26316	-0.324951		0.870827	2.60586	1.02273	-0.168919	1.13169	-7.27273	1.45985	-1.53061	-3.42751	-2.47326		2.54597	-1.48305	3.84615	0.740745	1.17705	0.00775254	-0.0562114
2003-03-19	0	2.91439		-1.03448	-0.597213	-5.71429	0	0.0847458		2.28063	0		1.4293	0	-0.865801	1.62297		0	0.147059	0	4.19449	0.725624	1.2987	1.58291		2.37113	-0.703125	0	-4.5	0		-1.43885	0.761905	0.112486	0.169205	0.406918	-2.04604	0.359712	0	3.59712	0.0685401		-1.86207	1.07527	0.793651	-0.997889	-0.110796	0.116279	2.50281
2003-03-20	0	-2.65487		1.39373	1.06809	-3.78788	-0.465116	-0.254022		-0.755858	-0.316885		-1.98792	-0.502513	0.873362	-0.859951		0	0.587372	0	-4.24594	0.135074	-0.854701	1.26144		-2.0141	0.0314713	3.42466	-2.6178	0.971701		-0.437956	1.82735	-0.674157	0.168919	1.72239	-0.78329	-2.15054	-2.59067	-1.80556	-1.23288		0	-0.638298	-0.787402	0.9549	1.63605	-0.247774	-1.92044
2003-03-21	0	0		2.66323	4.02906	5.51181	0.934579	0.764007		1.14242	3.40599		6.44416	1.3468	-3.0303	5.08055		-0.343348	4.81752	0	3.95315	0.134892	-0.431034	7.49878		2.67215	-0.503382	0	6.45161	3.79505		0.733138	0.49505	-2.14932	0.168634	2.78884	11.4035	0	4.25532	4.52617	1.24827		3.93535	1.02784	0.26455	0.0525457	1.11179	0.131957	3.38462
2003-03-24	0	0		-2.92887	-3.55556	-2.23881	0	-1.01095		-4.36747	-4.21607		-6.8741	0	-0.892857	-6.01415		0.775194	-7.79944	1.65517	-4.86922	0.538841	-0.865801	-7.97546		-3.9039	2.9249	0	-2.0202	-3.79505		-2.25619	-0.0615764	2.77457	-0.16835	-5.28101	-7.79528	-5.86081	-1.22449	-3.60848	-3.21918		-4.53009	-0.593472	0	0.472685	-2.32056	-0.24031	-2.43506
2003-03-25	0	-0.272727		-0.172414	-0.526662	0.763359	0.154321	0.425532		2.3622	-1.83402		2.072	-0.332226	0.900901	2.38394		0	4.07855	0	2.03046	1.65252	2.18341	3.55556		-5.3125	0.47619	0	4.12371	0		0.14892	0.924214	1.09111	-0.168634	0.0511509	4.01366	-1.16732	-0.929752	5.05381	1.34466		-1.20397	0.21322	-0.263852	-0.679546	-0.0414365	0.0466237	0.166389
2003-03-26	0	0.273473		4.83592	1.85308	2.27273	0.308166	0.423729		-1.07692	-0.467071		-1.04035	0.166667	0	0		0	-1.88679	0	0.393864	2.59227	-3.4188	-3.29041		0.660066	2.27794	0	2.9703	1.91553		0.371747	2.38095	0.144653	0.337838	-10.0204	-3.61248	0	1.6684	-2.44989	0.488827		1.50538	-0.212766	3.96825	-0.10528	2.59085	0.116505	0.775194
2003-03-27	0	0		-2.9654	-1.75439	-2.96296	-1.68971	0.843882		-2.91602	-3.5664		-3.97436	-0.166389	0	-1.83824		0.42735	-0.147929	0	-2.35391	-0.642398	2.21239	0.71499		-0.437158	-2.09268	-0.662252	0.961538	-2.88723		-1.40741	-0.119261	0.555556	-0.16835	-3.06818	-1.6184	-0.629921	0.512821	-1.41553	-1.8763		-3.9548	-1.0661	-0.254453	0.105391	1.09772	-0.310318	-1.48352
2003-03-28	0	0		0.764007	-0.925926	-2.29008	0	0		0.640769	5.30414		1.46862	0	-1.78571	0.124844		-1.19149	-2.22222	-0.949796	2.32607	1.72414	-0.4329	-1.59119		-0.439078	0	0	1.90476	1.6143		-0.976709	0.776119	0	0.168634	0.117233	-0.0865801	-0.554675	-0.510204	-0.833719	0.141643		-1.91176	-0.646552	1.02041	-1.94737	3.79696	-0.077821	-2.39822
2003-03-31	0	-0.272727		-3.79107	-2.53672	-2.34375	-1.5625	0.41841		-0.596896	-4.2976		-3.42105	0	0.909091	-4.86284		-0.861326	-6.06061	-1.0274	-2.91383	0.127119	-1.30435	-4.22886		0.220507	-0.152672	-2.33333	-1.86916	0		-1.51745	-0.35545	-2.65193	0	-2.45902	-8.23224	-3.18725	-2.5641	-4.85754	-0.282885		-3.44828	-0.433839	-0.252525	0.912502	2.1435	-0.607477	0
2003-04-01	0	0		0.437828	2.19178	3.2	1.74603	0.416667		1.28102	4.1043		0.735695	0	0	1.96592		0.781929	2.25806	2.00692	2.68199	-1.05798	0.881057	0.909091		1.43014	0.917431	0	7.61905	-0.965447		1.69492	0	0.488082	-0.16835	0.360144	1.51086	0.823045	-0.526316	4.02553	1.84397		1.24224	1.30719	2.02532	-1.22341	2.7331	0.164551	-0.371429
2003-04-02	-0.826446	-1.54968		2.78989	5.16086	3.10078	0.624025	0.497925		2.37154	7.42115		3.9762	0.333333	1.8018	7.06941		0	7.57098	-0.27137	4.10448	-0.171086	1.74672	3.0888		2.81996	1.66667	0	-0.884956	1.2852		2.12121	-0.416171	0.0790692	0.337268	7.89474	9.2093	1.63265	0	3.35064	1.67131		2.76074	0.430108	1.73697	1.77705	-0.134548	-0.101698	3.35532
2003-04-03	0	0		1.4419	0.828553	-2.25564	2.48062	-0.0825764		1.50579	-0.172712		2.78356	-0.166113	-0.884956	2.52101		1.2931	-3.22581	0	-0.557547	0.428449	0	0.499376		0.105485	2.23547	0	0.892857	-1.6091		0	0.0597015	1.58014	0	-2.66075	3.91823	5.22088	0.31746	-1.00457	1.36986		1.49254	-0.428266	-0.487805	0.370373	1.13295	0.195771	1.74806
2003-04-04	0	0		2.42475	0.632111	0.769231	3.63086	0.826446		2.5485	-1.34083		2.50569	0	1.78571	3.0445		0	2.27273	0	-0.680817	-0.469283	0.429185	3.62733		2.63435	-0.437318	2.38908	0	-0.978037		0.593472	-0.178998	0.555556	0.168067	-0.113895	0.163934	2.29008	-0.527426	0.184502	1.08108		3.52941	0	-0.735294	0.47443	2.53724	-0.195389	2.61794
2003-04-07	0.833333	3.61111		6.85714	3.64322	1.52672	2.0438	0.409836		-0.074184	4.07716		4.04938	-0.166389	0.877193	2.27273		1.2766	7.55556	0	2.62097	0.300043	2.5641	3.45241		3.79877	5.6369	0	15.9292	3.85603		2.80236	2.09205	-0.662983	-0.167785	2.62258	10.9656	5.59701	3.60551	5.01842	0.26738		7.8125	0.645161	1.23457	0.944402	-0.66143	-0.587314	1.3553
2003-04-08	0	0		2.6738	-2.54545	-0.75188	2.28898	-1.87755		-0.890869	0.631845		-1.28144	0.133333	-3.47826	-2.33333		0.92437	-0.413223	0	1.04126	-1.36752	-0.833333	-1.854		0.692384	0.803881	0	-8.39695	-1.90943		-1.0043	-2.51756	0.111235	0	-3.11111	-1.32743	-0.989399	-0.204708	-1.00833	-1.33333		-2.7668	-0.0641026	-1.46341	-0.727655	-2.87736	0.275699	0.209754
2003-04-09	0	0.446828		-2.23214	-1.49254	0	-0.699301	0.665557		2.35955	-0.711595		-2.86058	0.0998668	2.7027	1.82025		0	2.213	0	1.06941	-0.476603	0.840336	-0.94451		-1.76817	-1.34745	0	0	-0.644666		-0.869565	0.48048	-0.111111	0.168067	-0.229358	-2.61584	-0.0713776	0.923077	-1.55004	0		-0.271003	-2.5016	-0.247525	1.57068	-0.0612107	-0.251375	-0.444793
2003-04-10	0	0		-1.29376	0.252525	-2.27273	-0.140845	-0.743802		-1.86608	-1.89713		-3.19228	0.0332557	0	-1.67598		0	-4.60081	0	-2.23163	-0.783631	-0.833333	-0.476758		-1.7	-2.29965	0	1.66667	0.322852		-1.31579	1.13568	-1.89099	0	-0.517241	-0.920952	0	-1.01626	-2.83401	-1.95946		-0.883152	-0.877193	0	4.63916	0.514485	-0.141755	-0.157687
2003-04-11	0	0		0.693909	0.755668	0	0.141044	0		1.566	3.13709		1.38037	0.232713	-2.19298	1.02273		0	3.68794	3.40136	0.157418	0.438789	0.420168	1.94012		3.66226	1.28388	-2	1.63934	1.28109		-0.148148	1.41844	1.36054	0.167785	0.577701	2.63362	1.42857	0	1.43519	1.24052		2.26182	-1.21681	0	-0.738918	2.90049	0.149842	-1.68465
2003-04-14	0	1.42349		3.21593	1.9375	-0.775194	0.422535	0		-0.367107	0.833333		2.26929	0.0995025	0.44843	0.674916		0.0832639	2.59918	0	1.15914	0.873744	2.09205	3.35996		-0.981354	-0.225352	2.04082	0	0		0.074184	0	-2.79642	0	0.516944	5.0566	1.40845	0.616016	1.5518	1.2934		3.6193	1.61254	0	-0.794043	1.45674	-0.385857	0.481928
2003-04-15	0	0		1.11276	4.47578	0.78125	0.140252	0.749376		1.32646	1.23967		1.82446	0	2.23214	2.01117		1.91348	5.6	-0.0657895	-0.738007	0.34647	2.45902	1.614		1.1893	-2.31508	0	-2.01613	-1.60394		0.963677	0.2331	1.26582	0.335008	1.71429	4.81322	2.43056	0.816327	4.26966	1.07527		5.56274	0.022041	1.98511	-1.70084	1.71599	0.466403	1.19904
2003-04-16	0	0		-3.30154	-4.81221	-0.775194	-0.280112	0		-1.81818	1.34694		-1.06538	0.165673	-0.436681	-1.53341		3.67347	0	0	-1.56525	1.03582	0.8	0.961969		2.44858	-3.3815	0	-3.7037	1.60394		0	1.51163	1.13636	-0.166945	1.57303	-1.0281	0.338983	5.26316	-0.172414	-0.598404		-4.84069	-0.837373	-0.486618	0.76336	-1.62966	-0.070816	-0.447604
2003-04-17	0	0		0.227618	2.09618	-0.78125	0.140449	0		0.888889	4.3093		-0.660793	0.132319	-0.438596	2.78087		0	7.95455	0	0.198768	0.299018	0	2.23798		2.10325	1.6901	0	7.69231	1.26488		0.293686	-0.343643	1.1236	0	1.38274	-2.35457	-0.337838	0.961538	-1.5544	1.00334		2.64005	2.22222	-0.733496	0	1.24832	0	0.238032
2003-04-18	0	0		0	0	0	0	0		0	0		0	0	0	0		0	0	0	0	0	0	0		0	0	0	0	0		0	0	0	0	0	0	0	0	0	0		0	0	0	0	0	0	0
2003-04-21	0	0		0	0	0	0	0		0	0		0	0	0	0		0	0	0	0	0	0	0		0	0	0	0	0		0	0	0	0	0	0	0	0	0	0		0	0	0	0	0	0	0
2003-04-22	0	-1.14035		2.19531	1.63043	-2.3622	-0.841515	0.826446		-1.06461	-0.617761		1.45356	0.132144	0.881057	0.21645		0	4.67836	0	1.46796	0.681431	-2.77778	3.64109		1.87266	-1.4561	0	7.14286	-2.86882		-0.585652	0	2.66667	0.334448	-1.80033	2.34043	-0.338983	0.285714	-1.00877	0.264901		0.376412	0	0	-0.505044	1.95886	-2.06299	-3.16623
2003-04-23	1.15702	0.266193		0.814815	3.62448	1.6129	2.40453	0.819672		1.48423	0.42735		1.74842	0.13197	-0.873362	1.07991		-1.5748	2.12291	-1.25082	0.762463	-0.296108	2.44898	0.585529		-0.827206	1.86567	2	-5.92593	0		-0.589102	0.862069	-0.4329	0.166667	3.5	4.6431	-0.340136	-0.2849	4.12051	0.396301		5.75	1.08696	2.21675	0.101517	3.97808	-1.38286	1.77112
2003-04-24	1.63399	0.442478		1.02866	-2.00688	0	-0.138122	0.406504		0.146252	0		-1.64678	0.230643	-1.32159	-1.17521		0	-7.76805	0	1.16414	0.678829	-1.59363	-3.61746		-2.68767	0.0879121	0	2.3622	1.60394		-2.59259	0.17094	-2.17391	0.166389	-1.50295	-6.09272	-1.02389	-1.90476	-1.19149	-0.657895		-0.827423	1.07527	-0.481928	0.405679	3.4672	2.51916	-1.09772
2003-04-25	0.643087	0		-0.8	-1.93095	-0.793651	1.52144	0.809717		0.0730194	-2.90135		-1.38316	0.0986193	0.446429	-0.756757		0	-1.30486	0	-1.32336	0.294985	0	-3.23555		1.04762	0.717318	0	3.07692	0		-1.14068	0.113766	4.33333	0	-4.79564	-1.41044	-0.689655	-1.45631	-2.49785	0		-3.21812	-2.76596	-0.242131	-1.51515	1.67551	-1.2326	-2.16567
2003-04-28	0.798722	0		0.513196	5.66826	0	-0.544959	0.401606		0.985042	1.87251		3.05118	0	2.66667	3.92157		0	5.16827	0	3.69291	0.462185	2.83401	4.25769		4.52403	3.35756	4.5098	-2.98507	0		2.92308	-0.284091	-4.04686	-0.166113	1.77447	5.65093	0.347222	-3.74384	1.54594	1.8543		3.81773	-1.09409	0.242718	0.512814	-1.79771	-14.6779	1.99225
2003-04-29	0.158479	0.440529		1.31291	0.0564653	0	0.136986	0.8		-0.650289	-0.23465		0.167144	0.0985222	3.8961	-2.93501		0	-0.8	0	1.36832	1.50565	2.3622	-2.60851		-0.901713	-0.576572	-4.94059	-1.53846	0		2.69058	-0.17094	4.10655	-0.332779	4.16198	-1.4218	1.17647	3.37769	1.17442	0.130039		0	2.05752	0	1.27553	-1.22041	-2.37803	0.244167
2003-04-30	0.632911	0		0.287977	-2.42664	1.6	0.547196	1.98413		-0.472727	1.76401		0.262217	0.0656168	-0.416667	-2.59179		0	1.95853	0	-0.147929	0.123609	-1.53846	1.73436		-2.72975	0.282885	1.97368	5.85938	-0.959273		-0.218341	0	-0.852878	0.33389	0.431965	-0.0686813	1.23119	2.9703	0	-1.2987		-2.37248	-0.130067	0.242131	-0.705294	-0.532538	-0.434993	0.947226
2003-05-01	0	0		0	-3.41238	0	0	0		0	0		0	0	0	0		0	0	0	0	0	-3.125	0		0	0	0	0	0		-1.38585	0	0	0	-1.6129	0	0	0	0	0		-1.51883	0	0	0	0	0	0
2003-05-02	0	0		1.1486	2.51497	2.3622	0.272109	0		1.13263	0.50077		-0.927247	0.163934	-0.41841	-1.33038		0	1.69492	0	0.962963	2.88066	-0.806452	1.61847		-1.029	1.2976	3.16129	-7.74908	0.959273		2.21893	-0.114155	-1.47312	0.499168	1.63934	0	-0.878378	-0.480769	0.38693	-1.05263		2.65268	-0.477534	0	0.862502	1.649	0.31068	-0.697051
2003-05-05	0	-0.964912		5.11001	0	1.53846	0	0		0.433526	6.17095		0.287977	0.163666	-0.840336	0.224719		1.6	2.22222	0	-2.7146	-0.28	2.84553	1.44404		2.83554	0.821498	0	1.6	-0.318736		0	0	0.687548	0.496689	0	3.5461	0	0	0.599572	0		0	1.46129	0	1.71025	0.28442	0.0483933	0.836933
2003-05-06	0.943396	0		1.553	-0.46729	5.30303	0.135685	0		0.0719424	-1.15523		2.8715	0.163399	1.69492	-0.672646		0	2.6087	0	-0.188537	0.0802246	0.395257	3.93552		2.94118	0.331446	0.68793	-4.72441	0.318736		1.01302	-1.14286	-1.36571	0.329489	5.5914	4.0411	3.20382	0.966184	0.0851426	-0.265957		0	-0.902837	0	-1.08801	1.33403	-0.00967399	1.25837
2003-05-07	2.02492	0.974314		-0.332447	0.234742	-0.719424	-0.135501	0.389105		1.83321	-0.109569		0.255873	0.163132	1.66667	-4.51467		0.15748	-2.9661	0	-0.245561	0.400802	-1.1811	-2.61833		1.78571	1.10117	0	1.65289	-0.959273		1.7192	-2.13873	-1.0989	0.328407	0.610998	-0.131666	0.396301	0.191388	0.382816	0		0.826446	-0.21692	0	2.49999	3.10978	0.493421	3.0936
2003-05-08	0	0		-3.33556	-4.21546	2.17391	-1.08548	-0.0775194		-3.28274	-3.83912		-3.15545	0.0977199	-0.409836	-3.4279		-0.157233	-9.38865	1.2	-2.34804	0.558882	-1.59363	-4.65357		-3.15789	-1.83799	-0.68323	-2.43902	0		-0.84507	-0.295334	2.22222	0.654664	-4.65587	-4.28477	0.328947	-3.53391	-4.36441	0		-2.45902	-1.19565	0	-3.31708	0.170906	5.7572	-1.33368
2003-05-09	0	0		0.207039	0	-0.70922	1.37174	-0.310318		1.64234	0		-0.455199	0.390498	-3.29218	2.81518		0	6.26506	-0.527009	-0.601125	-1.15125	0	3.01518		3.17029	-0.832178	-4.3152	-1.66667	0.640536		1.42045	-1.06635	-0.543478	0.325203	2.54777	-0.275482	0.655738	0	1.72796	0.666667		0.120048	0.19802	0	0.403632	-1.14412	4.83386	-2.02755
2003-05-12	1.0687	0		-1.44628	0.0611247	0	0	0		0.32316	-1.17871		0.746089	0.162075	3.40426	0		0	1.02041	-0.927152	-2.02887	0	-1.21457	-0.463255		-3.33626	0.853147	0	1.61017	-1.2852		-0.910364	0.11976	1.0929	0.162075	0.569358	-0.207182	0.325733	1.68317	-0.696864	0.728477		0.719424	1.0101	0	0	-1.38071	1.38069	-1.27355
2003-05-13	5.28701	0		-0.838574	-0.549786	-0.714286	-0.270636	0		0.214746	-0.577145		1.81558	0.161812	1.23457	-0.714286		-0.708661	-0.785634	0	1.33413	-1.04418	1.22951	1.05775		2.36149	1.78893	2.61438	0.0834028	1.2852		0.212014	2.27273	-0.108108	0.485437	1.80134	0	3.24675	0.584226	3.07018	0.0657462		-0.178571	-0.217391	8.17308	-0.0502485	-2.14639	-1.79015	-0.671862
2003-05-14	0.71736	0.175439		1.7618	0.184275	-0.719424	0	-0.389105		-0.178571	1.50929		0.422337	0.0969305	-0.813008	0.119904		0.713719	1.58371	0	1.21831	0.0405844	2.02429	-0.607076		0.79858	4.14169	2.86624	-0.833333	0		-0.282087	0.175439	-0.757576	0.483092	-2.17391	-0.692042	0.314465	-0.290416	2.42553	1.11695		-0.655933	0.0653595	0.222222	0	-1.6359	-1.16867	2.75974
2003-05-15	0.14245	0		1.7313	1.83936	-1.44928	-0.27137	0		1.25224	0.457491		1.16822	0.0645578	-0.819672	1.67665		-0.393701	0.668151	0.40107	0.912444	0.851927	0	2.67481		3.69718	-1.71376	0	0.840336	0		0.424328	-0.467017	-1.85387	-0.480769	7.90698	-0.0696864	-5.01567	0	5.15164	0.0649773		1.80072	-0.500762	6.65188	0.553054	-0.946524	-1.80021	0.0526593
2003-05-16	0	0		-1.42954	2.10716	2.20588	0.272109	0.625		-0.176678	0.455408		-0.161663	0.322581	-0.413223	1.88457		0	0.442478	0	0.42324	0.160901	0	0.820513		1.01868	0.0133103	0.123839	2.5	0		-0.0704225	-0.058651	1.66667	0.322061	1.53257	1.3947	-1.32013	1.45631	-1.46187	0		1.41509	0	2.079	1.79999	-3.06106	3.45075	1.02632
2003-05-19	-0.142248	0		-2.83149	-1.65094	-1.43885	0	0.15528		-1.9115	-7.10238		-5.15845	0	-1.24481	-5.20231		1.18577	-5.61674	0	-7.83525	-0.481928	-1.5873	-4.06918		-4.11765	1.14453	0	0	0.318736		-2.18464	-0.528169	-4.7541	0.160514	-3.96226	-7.56534	0.668896	-1.43541	-4.00962	-1.42857		-2.96512	-1.02845	-4.27699	-0.73674	-4.23257	-1.54621	-2.4746
2003-05-20	0	1.57618		-1.70576	1.67866	2.18978	-2.44233	-1.93798		0.505233	-1.38268		-0.609756	0	0.420168	-0.731707		0	1.51692	0	2.037	-0.686037	0	-0.763521		2.36635	-1.14474	0	-0.813008	0		1.00865	0.0589971	-3.27022	0.160256	0.589391	-1.19048	-1.99336	-0.485437	1.42022	0		1.01857	1.03913	-4.04255	-0.445321	5.6234	-0.776425	1.89637
2003-05-21	0	0		-3.03688	-1.88679	-1.42857	-0.139082	1.18577		-1.93896	-3.25773		0.466258	0	-1.25523	-2.457		0	-2.52874	0	-1.38521	-0.0406339	1.20968	-1.51742		1.11301	-0.372687	0	1.22951	0		-0.784593	-0.0589623	4.62633	0.16	-1.17188	-5.04518	-4.74576	0.97561	-2.22405	-1.18577		-2.72835	0	-0.221729	-0.347915	1.02406	0.746932	-2.83093
2003-05-22	-0.569801	3.27586		1.41685	-0.120192	0	0	-0.078125		2.197	2.77067		0.24426	0	-0.423729	3.02267		0	4.95283	-0.732357	1.30138	-0.365854	1.19522	2.86458		3.04826	0.387442	0	-3.64372	0.950158		1.22214	2.65487	-5.89569	-0.319489	3.06324	4.52022	2.84698	0.483092	3.41196	1.33333		3.90244	-0.568928	2.22222	2.24439	-2.23445	2.38305	0.890208
2003-05-23	0	0		0.955882	-0.0601685	0	0.278552	0		0.179147	-1.16134		1.24269	-0.321543	1.70213	1.10024		0	-0.898876	-2.74983	0.0203915	0.856793	0	-1.89873		0	-0.585574	0	1.68067	0		0.994318	0	4.6988	0	-0.287632	-1.89681	0.138408	0.288462	2.72912	0.855263		-1.46714	-2.06866	0	0.975619	-0.535147	2.62069	0.40107
2003-05-26	0	-2.33723		-0.582666	0	0	-0.138889	-0.156372		1.21602	0.629459		-0.890493	-2.41935	0	-0.483676		0	0.340136	3.44828	0.30581	-0.606796	1.5748	0.817204		0.575185	-0.0669344	0	0	1.87365		0	0	-0.115075	-0.320513	0	-0.928074	0	0	-1.46709	-1.50033		0	0.0224719	0	7.24637	0.263409	-0.487231	-0.932091
2003-05-27	0	0		-0.43956	0.421433	-0.724637	-0.417246	0.234927		0.282686	-0.625521		-0.145702	0.165289	-0.836825	0		1.5625	2.82486	0	-1.93089	-0.2035	-0.387597	1.04522		0.653595	-0.87073	0	1.65289	-2.50609		1.26582	0.747126	-3.80184	0.160772	1.15385	0.702576	-4.69938	-0.287632	0.643863	0		0	-0.0224669	0	-1.75676	-2.7725	-0.371433	1.50538
2003-05-28	-0.573066	-0.854701		0.956586	3.59712	2.18978	0.27933	0.390624		2.18464	0.629459		1.36187	0.165017	2.53165	2.30863		0	-1.53846	0.666667	2.15544	0.122349	1.16732	3.37767		0.568182	-0.135135	0	0.813008	0.947158		2.01389	2.22476	-1.55689	-0.321027	3.42205	3.87597	0.0725163	0.961538	4.47821	1.0596		3.30969	0.449438	5.56745	0.871151	1.78797	0.542281	1.08581
2003-05-29	0	0		1.16618	2.5463	0.714286	0	-0.389105		0.655172	1.20934		0.887716	0.329489	-1.64609	-0.23753		0.384615	2.67857	0.529801	2.61716	-0.244399	0	0.0408413		2.25989	0	0	0	0		-1.0211	1.45089	0.121655	0	2.02206	1.86567	-0.724638	-0.47619	3.55913	0.78637		4.00458	-0.82774	3.85396	0	-0.954533	-1.59279	-0.130993
2003-05-30	0	1.72414		5.54755	-2.93454	-1.41844	0.278552	0		3.35731	4.86197		0.118906	0.492611	0.83682	0		-3.29502	5.97826	0.0658762	-3.04468	0.326664	1.53846	1.6534		2.20994	-2.57104	-4.63822	0.806452	-1.26488		-0.825309	-0.0550055	-1.45808	-0.322061	5.94595	0.3663	6.56934	0.478469	0.849963	0.780234		-1.54015	0.270697	5.07812	-0.045452	-0.55885	0.830693	-0.89192
2003-06-02	0	0		-3.00341	2.44186	4.31655	0.138889	0.78125		0.0994365	-1.1002		1.66271	0.163399	2.07469	1.66667		-0.158479	0.512821	0	-0.713703	3.2153	0.378788	7.12851		2.77992	4.375	0.518807	0.4	0		2.08044	0.110072	0	0.045589	-0.595238	3.21168	1.71233	0	-1.79553	1.93548		5.81006	0.56243	0.371747	0.818548	-0.602133	-0.0424665	3.22922
2003-06-03	0	-0.847458		-0.774103	-1.24858	1.37931	-0.138696	-0.155039		-0.629139	0		0.934579	0.652529	2.03252	0.468384		0	1.53061	0	-0.513452	-0.276025	-3.77358	-0.112465		-4.65815	0.385895	0	2.39044	0		-0.407609	0.439802	1.23305	-0.324675	-1.45423	0.0707214	2.89562	0	-0.708955	0.632911		-1.79514	0	0	0.360867	-0.450009	0.552298	-3
2003-06-04	0.720461	2.39316		0.141844	-0.344828	0.680272	2.5	0.15528		0.266578	-0.357569		0.972222	0.486224	5.17928	0.2331		0	3.71859	-0.0658328	0.268373	-1.93752	-0.392157	1.83899		3.30969	1.0737	0	0.389105	1.57862		0.204638	0.711549	4.7503	-0.162866	0.694444	3.4629	3.9267	0.47619	0.789177	1.63522		-2.09677	-1.34228	2.96296	3.37077	-1.95306	2.88153	0.185038
2003-06-05	-0.715308	-1.5025		-0.495751	-0.0576701	0.675676	0.135501	-0.387597		-0.132935	-1.99362		0.664833	0.806452	-1.89394	-1.39535		3.57143	1.74419	0	-3.72658	1.04839	0	-2.13746		0.457666	0.170492	0	9.30233	-0.944177		-1.0211	-0.434783	0	0	2.5	0	3.58942	-2.8436	-0.857569	-0.123762		-0.713893	-0.226757	0.539568	1.52175	2.37617	3.24435	-1.97889
2003-06-06	0	0		-0.427046	1.50029	-0.671141	0	1.16732		1.16473	-0.081367		2.4368	1.6	1.5444	3.18396		0.766284	7.33333	0	1.47562	0.558659	2.3622	2.61721		-2.2779	1.99005	0	-2.12766	0		1.23796	2.07424	0	-0.326264	2.94365	3.89344	-2.55319	2.43902	-0.714554	0.123916		1.60398	0.0681818	0.178891	0.6424	1.77252	2.72872	1.37281
2003-06-09	0	0		-3.28806	0.0568505	0	-0.541272	-0.153846		-0.131579	-0.814332		-1.64518	1.88976	0	-1.37143		0	-2.12955	0.461133	-1.05374	-0.873016	0	-1.13761		-3.2634	0	0	-1.44928	0.630441		-0.747283	0.320856	-4.65116	0	-0.367647	-2.43261	-1.43481	-1.90476	-1.55303	-1.11386		-1.57866	-0.749489	-0.535714	-0.425545	-0.731832	0.286533	0.106213
2003-06-10	0.144092	0		2.43902	-0.170455	-0.675676	0	-0.616333		0.790514	1.10837		1.1528	2.16383	2.28137	0.695249		0	7.07162	1.63934	-0.340788	0.480384	0	1.44766		1.04418	2.05392	0	3.67647	-0.947158		-1.02669	-0.0533049	0	0.490998	-2.00902	-0.943396	-3.16456	-0.485437	2.30858	0.125156		-1.1615	0	-3.59066	2.35043	0.685793	-0.540541	2.91777
2003-06-11	0	0		1.8759	2.78884	4.08163	0.136054	-0.387597		1.89542	1.21803		3.68715	2.118	-0.743494	1.61105		1.52091	5.50381	0	2.2227	-0.59761	0.384615	4.48225		1.27186	-0.125786	0.645161	-3.90071	5.25235		0.345781	0	-1.82927	0.651466	2.30126	3.19728	0	-1.46341	3.53516	0		0.615557	0.228833	2.7933	0.208775	2.26473	-1.22671	3.68557
2003-06-12	0	1.61017		1.77054	2.15947	2.61438	1.90217	0.389105		0.224503	2.16606		-2.39224	0	-1.1236	1.92525		0	0.0802568	0	2.29981	0.200401	-2.68199	1.68097		1.02041	-4.03023	0	1.10701	1.19676		0.620262	-0.0533333	0.621118	0.161812	0.368098	4.48253	1.89542	0	0.36324	0		0.278087	-0.684932	0.362319	4.16667	0.0999056	-1.87864	0.646284
2003-06-13	0	0.750626		-1.11343	0.542005	-2.54777	-0.133333	-0.387597		-1.12	-2.86612		-1.81055	-0.888889	-0.378788	1.55556		-1.94757	-7.21732	-4.96774	-0.613121	0.28	0	-2.70363		0.699301	0.984252	0	2.91971	-0.59659		-0.205479	0.160085	-0.37037	0.161551	-0.570497	-3.47003	0.384862	1.48515	-2.78683	-0.625		-0.665557	0.45977	0	1.6	0.0887164	1.20965	-1.77822
2003-06-16	0	0		2.46305	-0.592992	-0.653595	0.267023	0.077821		0.517799	2.66774		3.1257	-1.34529	-0.380228	3.17287		0.0763942	11.3224	5.22743	2.09747	0.319107	1.5748	4.74336		2.16049	-0.584795	0	1.77305	-0.901613		0.754976	0.266383	0.371747	0.16129	0.409836	3.13725	0.958466	0	4.05808	0.628931		1.95422	0	-0.541516	3.34646	1.47914	0.482824	1.05607
2003-06-17	0	0.331126		-0.549451	1.35575	-0.657895	2.66312	-1.01089		-0.193175	1.37795		2.04972	-0.30303	-0.763359	0		-0.381679	-1.70807	0	-1.40987	0.55666	1.16279	-0.473133		-0.151057	1.89542	-2.5641	0.348432	-0.302353		1.15804	0	-0.37037	0.322061	1.5102	0.760456	5.82278	2.14634	0.214669	0		4.43593	-0.320366	2.54083	2.85715	4.05612	0.330839	-0.248818
2003-06-18	1.58273	1.40264		0.138122	1.76565	0.662252	0.77821	0.549882		0.612903	1.39806		1.38889	0	1.15385	1.27253		0	-2.52765	0	0.469867	0.197707	0.766284	-0.950764		-1.66415	-1.73188	1.64474	-0.694444	-1.52563		-0.20202	0	-0.86741	1.28411	0.201045	1.94969	-0.41866	-2.00573	3.35594	0		-0.471945	1.23967	0.353982	-7.40741	1.3483	-0.0863626	0.748316
2003-06-19	0.991501	0		-0.827586	-2.83912	-1.31579	-1.1583	-0.78125		-2.66111	-2.02987		-3.098	0.182371	-1.14068	-2.72251		0.383142	-3.4846	0	-1.01667	-0.35517	-2.28137	-2.29688		-1	0	-2.78317	-2.0979	0		-1.21457	0.690755	-0.625	0	-6.54093	-2.65268	-1.2012	-3.50877	-2.31434	-0.625		-4.10959	0.907029	0.529101	-5.84	0.0258826	-0.738645	-1.7331
2003-06-20	0.981767	-0.732303		-1.39082	0.21645	2.66667	0	0.393701		3.85375	-1.99375		1.80513	0.273058	-1.53846	4.19806		0	0.671704	0	-0.349219	0.475248	1.16732	-0.175439		-0.2331	0.0652742	6.52463	0	-2.17576		0.546448	0.158311	0.628931	-0.792393	0.343495	-0.506971	0	-0.10101	0.636492	-3.08176		0.659341	-0.224719	0	-0.169914	0.677949	1.24288	0.629882
2003-06-23	0.694444	0		0.916784	-1.1879	1.94805	-0.260417	-0.784314		-2.15668	-1.47587		-3.80261	0.0907716	-3.125	-2.47934		1.52672	-3.33611	-1.6129	-2.4531	0	-2.69231	-2.28471		-2.72586	0.430528	0	0.714286	0.313736		-0.951087	0.474183	-1.5	-0.159744	-3.12366	-3.18471	-0.303951	-1.41557	-1.26493	0.584036		-1.31004	0.45045	-1.75439	0	-1.41873	0.211119	-1.17677
2003-06-24	-0.275862	0		-0.768693	-1.0929	-1.27389	-0.652742	-0.790514		-1.13452	0		0.266489	0.0302297	-1.20968	-1.37712		0	2.84728	0	-0.655114	0.157667	-0.395257	1.8705		0.880705	0.0259808	-2.8125	0.70922	1.24519		-0.48011	0.209754	7.2335	-0.16	-1.98763	-1.44737	-3.04878	0	1.77936	0.709677		-3.09735	-0.44843	-1.25	0	-1.26186	1.47472	0.405371
2003-06-25	-2.213	1.47541		1.5493	-0.110497	0	0.788436	1.19522		0.52459	-0.242915		-0.265781	0.0906618	1.22449	1.28894		-0.75188	3.94295	0	0.170177	-0.472255	1.98413	-0.829802		-0.555556	0.194805	0	2.8169	-0.620659		-1.37836	0.104657	-9.82249	0.160256	0.225327	2.80374	-0.628931	-0.205128	-0.384615	0.704676		0.570776	0.878378	0.180832	1.06383	0.528095	-0.46905	-1.2112
2003-06-26	-0.424328	0		-1.04022	0.110619	0	-0.260756	1.1811		-0.130463	0.0811688		0.0222074	0.181159	-1.20968	-0.424178		0	1.69492	0	0.57337	-0.0790826	-1.16732	2.2788		3.03272	-0.0648088	0	-2.73973	0.620659		0	0	0.918635	0.16	1.1241	-0.519481	-0.316456	-1.33607	-0.2808	0		-0.340522	-0.647466	-0.180505	-0.63158	-0.971843	0.154512	-0.945083
2003-06-27	-1.5625	-1.45396		0.49054	-0.165746	-1.29032	0.392157	0		2.9066	0.567721		-0.0666075	0.150693	2.04082	0.106496		0.757576	-2.61905	4.91803	0.253378	0.435299	1.1811	-2.36728		-1.00697	-0.129702	0	4.22535	0		0.489168	0.993204	-0.910273	0.319489	1.82303	0.78329	0.31746	-0.416667	1.54875	1.78117		-1.36674	-1.34831	0	0.720336	-0.567609	-0.539957	1.67612
2003-06-30	0.721501	0.983607		-3.90516	-0.387382	0	-0.390625	0.389105		-1.84069	-4.23387		-1.68851	0.150466	-1.6	-2.65957		0	-0.733496	-0.9375	-1.68492	0.35461	-1.94553	0.695311		0.0782473	-0.0649351	3.21543	11.4865	1.22988		-0.417246	0	3.41207	-0.159236	-1.31004	-2.00777	1.58228	-1.67364	-3.4662	0.25		-0.635104	0.455581	1.80832	-1.76693	-1.76056	-0.666977	-3.24626
2003-07-01	-0.573066	0		-0.725689	-2.72222	-1.30719	-0.915033	-0.775194		-2.16618	-0.547368		-1.22034	0	-2.03252	-3.1694		0	-2.95567	0	-2.05656	-1.17786	-2.77778	-2.17776		-1.87647	-0.246914	0	-2.42424	-0.613049		-2.23464	-0.10352	-1.26904	0	-4.46903	-3.1725	-1.24611	0	-2.87253	-1.24688		-1.80128	-0.907029	1.24334	1.67024	-2.89454	-1.67083	-2.1232
2003-07-02	0	-0.487013		1.02339	0.742433	1.3245	0.791557	0.390625		0.462657	0.465707		2.76825	0.0600962	0.414938	1.58014		-0.075188	3.80711	0	2.64654	0.317839	2.04082	4.25339		-0.159363	0.625326	0	0.621118	2.42996		1.28571	0.673575	2.69923	0.15949	2.82538	3.41297	0.630915	0	2.43993	1.0101		0.769231	0.663616	2.2807	0.673967	1.20239	0.595522	2.67809
2003-07-03	0	0		-0.289436	1.0771	-1.30719	0.78534	0		0.493421	0.884956		0.200356	0	0.413223	0.333333		0	0.0814996	0	1.34242	0	-0.4	0		-0.558659	-0.181253	-4.61059	0.308642	0.896226		-0.141044	1.0808	0	0.318471	0.36036	1.25413	1.88088	1.2766	1.62396	0		0.822079	0	0.51458	0.418405	-0.591291	-0.370984	2.39958
2003-07-04	0.432277	0.0815661		0.65312	-0.168256	-1.3245	0.12987	0		-0.327332	0.125313		-1.68851	0	-0.411523	0		0	1.05863	0	-1.34567	-0.594059	-0.401606	-1.44097		-0.24077	-0.129702	2.22077	-0.923077	0		0	0	0	0.15873	-0.179533	-1.23859	-0.307692	-0.210084	-0.355114	-0.0625		0.465929	0.0227324	-1.70648	-4.16667	0.605926	0.213912	-0.789608
2003-07-07	0.573888	0		0.432588	3.08989	0.671141	1.29702	0		1.37931	2.50313		2.89266	0	0	4.87265		-0.526712	6.76873	-0.630915	3.85763	0.876494	-0.403226	2.43086		0.241352	1.2987	-0.958466	-0.621118	-1.4982		3.10734	0.0509165	1.37672	0.158479	4.67626	5.80858	0.308642	4.73684	4.70421	0		4.46377	-0.136364	5.55556	0.434777	-0.740413	0.0395288	1.33504
2003-07-08	1.85449	0		1.50754	-0.762943	-0.666667	1.40845	0		-0.874636	-0.0814001		1.3837	0	-0.826446	2.11193		0	0.0754717	0	1.70326	-1.18483	-1.21457	-0.670679		-1.04334	-0.961538	-3.22581	0	3.26691		0.890411	0.407125	0	0	2.4055	-0.686213	1.53846	-2.51256	1.2934	-0.187617		-0.221976	0.13655	-1.64474	0.779234	-0.567802	0.466256	1.92551
2003-07-09	1.68067	-0.570497		0.707214	-0.713893	-2.01342	-0.126263	-0.77821		-0.555556	-1.30346		-1.90641	0.0600601	-2.5	-1.96484		0	-1.35747	0.952381	-2.01776	0.119904	-2.04918	-1.02147		-1.54096	-0.31068	3.26667	0.9375	-2.96547		0.0678887	0.405474	1.23457	0.158228	-2.93624	-1.13065	0.606061	0.206186	-2.31855	-0.313283		-0.889878	-0.0227273	-1.33779	0	-1.19248	2.71376	-1.41685
2003-07-10	0	-1.63934		-1.61517	-0.774336	-0.684932	2.78129	-0.0784314		-0.394348	-1.5683		-1.32509	0	-2.13675	-3.16456		0	-2.67584	0	-0.967875	0.439122	2.92887	-1.31188		-0.741351	0.311648	-3.09877	-2.78638	1.19676		-0.339213	1.46391	-1.21951	-0.789889	-0.0432152	-3.04956	-0.301205	-0.720165	-0.309598	-0.691389		1.6835	-0.431916	-1.69492	0.257736	0.181313	0.199112	-1.51286
2003-07-11	0	4.16667		-0.927909	0.334448	0	0.492005	0		2.1775	0.796646		1.79051	0	0	3.48584		0	3.22074	0.314465	0.519859	0.158983	0	2.00284		1.57676	2.26537	3.06462	2.54777	2.06048		0.476515	-0.447761	1.23457	0.477707	1.16732	3.99738	0.302115	1.03627	-0.655625	0.632911		2.20751	0	1.72414	-1.88518	0.243199	-0.901865	1.74091
2003-07-14	0	-2.4		-0.0720461	2.11111	0.689655	-0.979192	0		-0.548918	1.4975		1.6051	0	1.74672	1.26316		-0.151286	1.82648	-3.44828	2.70997	-0.119048	0.813008	1.65074		0.571895	2.6962	-1.74531	-1.86335	-2.06048		2.37127	-0.049975	0	0.158479	3.4188	2.96156	3.01205	1.23077	1.97985	0.377358		2.86177	-0.684932	1.18644	-1.31005	2.00293	-0.370199	-0.578762
2003-07-15	6.19835	0		0.648882	0.326442	0	-1.48331	0.156986		-1.13636	-0.737705		0.194763	0	-1.28755	-1.2474		0	-0.224215	0	1.59114	-0.198649	1.20968	-0.273504		-0.243704	-2.62542	0.0657895	0.632911	0		0.794176	0.1	0	0.316456	-0.0826446	1.83599	0.877193	0.303951	-0.817439	-0.125313		-0.524934	-0.206897	1.84255	0	0.182532	-0.20127	-1.11364
2003-07-16	-0.648508	0		-0.0716332	-0.27115	2.05479	-0.376412	0.31348		-0.722496	-1.0322		-0.388769	-0.060024	0	-1.57895		0	0.82397	0	0.971451	0	-1.59363	0.95989		-0.488599	1.4557	0.262985	1.25786	0		-0.328299	0.3996	-1.21951	0.157729	-0.413565	1.5625	-2.6087	-1.0101	-1.88874	0.439147		-1.89974	-0.0230362	0	0	-1.04351	0.147378	1.86844
2003-07-17	2.74151	0		-1.21864	-1.79445	-2.01342	0.755668	0		1.42243	-0.417188		-0.628794	0.0600601	0.869565	0.534759		0	-2.37741	0	-2.00275	0.199045	0	-3.05603		1.80033	-1.11042	0	-0.621118	1.47609		-0.329381	0	0	-0.15748	-1.99336	-3.84615	-0.595238	-1.63265	-1.08505	2.18613		-2.31307	0.230415	-0.164474	0.530982	-1.62361	-1.00689	1.25628
2003-07-18	-4.82846	0		-0.798258	-0.498339	-0.684932	-0.625	0		0.228311	1.13113		0.349116	0.090036	-0.431034	-0.744681		0	3.19635	2.5974	-0.540974	0.437028	-1.21457	1.13835		-0.643087	-0.340651	0	0.625	-0.29348		0.925314	0	1.23457	-0.630915	0.508475	3.38462	-0.299401	0.103734	2.61854	2.13936		0.165198	-0.229885	0.494234	-0.0880423	1.88294	-0.242548	-0.769231
2003-07-21	1.06809	2.45902		-0.0731529	0.389538	-1.37931	-2.89308	0.234375		-2.1152	-1.78128		-2.8267	0	-1.2987	-2.2508		0	-3.24484	1.26582	-0.564061	-0.632911	-1.63934	-1.87013		-1.69903	-1.77238	-0.262295	-0.621118	0		-1.11329	0	0.365854	-0.31746	-1.0118	-1.0119	0.600601	1.03627	-1.51724	0.0598444		-0.164926	-1.6129	2.13115	0	-1.21354	0.627451	-1.92548
2003-07-22	4.49141	0.8		1.0981	1.10865	0.699301	1.03627	0.0779423		0.0664894	0.253058		0.581786	0.05997	0	0.219298		0	0.304878	0	-0.972447	0.159236	-1.66667	1.46462		0.90535	-0.760407	0.591716	2.8125	-1.18261		0	0.0995025	3.28068	0	0.340716	-0.180397	0	0.512821	-0.595238	-0.299043		0.660793	-1.40515	0	2.37886	-0.749465	0.358535	0.917899
2003-07-23	0.126422	-0.793651		-0.724113	0.932018	0.694444	0.769231	0		1.86047	0.168279		-0.622914	0	-0.877193	-1.2035		0	-0.227964	0	-0.0204583	0.238474	0.423729	-0.13913		-0.652529	1.76623	0	5.77508	-1.19676		-0.860927	0.248509	7.05882	0.477707	-0.339559	-1.20482	-0.298507	-1.02041	-0.774921	-1.0198		0.656455	1.52019	2.24719	1.50603	-0.0510986	-0.411619	-1.99596
2003-07-24	0	0		-0.510576	1.03205	2.75862	1.01781	0.0778816		1.36986	1.93196		3.58182	0	3.9823	3.76523		0	1.67555	0	2.25087	0.674068	-0.421941	0.365726		1.23153	-0.638081	0	-2.01149	0.600171		0.534402	0.148736	-2.41758	0.316957	1.06474	3.41463	0.299401	1.03093	3.05289	1.81818		1.30435	1.77819	4.23862	-0.805436	0.176096	-0.41332	2.37175
2003-07-25	0	0		0.293255	-0.806452	-1.34228	-0.755668	0		-0.418275	-0.741656		-2.50702	0.029967	1.2766	-1.49413		0	-0.224719	0	-1.28077	0.35447	-0.423729	-0.624675		0.81103	-0.462368	-0.0653595	-1.75953	0.59659		-0.664452	0	0.788288	-0.157978	-0.54783	-0.0589623	0.597015	-0.918367	0.0344471	0.238095		-1.50215	-0.206897	-1.20482	0.256414	-1.1738	-0.0704777	0.10073
2003-07-28	0	0		0.511696	1.24661	0	1.01523	0		0.646204	1.45289		2.90401	0.119832	0.840336	3.14193		0	0.525526	-1.25	1.13521	0	2.12766	3.02078		0.402253	0.645161	3.85873	2.08955	0		0.869565	0	-0.558659	-0.316456	4.15254	1.47493	3.1454	0.411946	2.68595	0.118765		2.61438	0.184289	-0.304878	-1.06564	0.814781	-0.485855	1.88679
2003-07-29	0	0.8		-0.436364	-0.535332	-0.680272	0.125628	-0.077821		-0.802568	-0.204583		-0.280052	0.0897666	0.833333	-1.78571		0	0.224048	0	-1.22269	0.941915	0.416667	0.423729		2.72436	0	-0.0629723	0	0		0.132626	-2.22772	0	-0.15873	0.081367	0.639535	0.402762	-1.02564	-0.972502	-0.29656		-1.06157	-0.436882	-1.52905	1.1202	-0.409789	-1.17332	-1.67901
2003-07-30	-1.64141	0		-0.292184	0.322928	0	0.501882	0		-0.12945	0.574006		0.583279	0.119581	-0.413223	1.17647		-1.13636	-0.670641	0.632911	0.0202922	1.01089	0.829876	-0.877637		-0.234009	-0.320513	0	1.16959	0.296966		0.529801	0	-6.62921	0	0.487805	1.67533	-0.573066	0.207254	0.203183	-0.416419		1.71674	0.230947	-1.70807	0.0852104	0.491485	0.406375	-0.527373
2003-07-31	1.41207	0		1.97802	0.482833	0.684932	0.249688	0		1.68503	0.489197		3.78007	0.0298597	1.65975	2.95983		1.14943	0.900225	0.754717	1.0144	-1.50115	-0.411523	-1.49838		4.53479	0.192926	0.819156	0	-0.594816		1.44928	-0.151899	5.89651	-0.158983	1.90129	2.21591	0	1.34436	0.84488	-0.537634		1.89873	-0.368664	0.631912	-0.638553	0.153549	-1.35704	1.11083
2003-08-01	1.89873	0.793651		-0.502874	-2.08222	0	-0.996264	-0.311526		-1.14723	-2.0284		-1.59354	0	0	-0.102669		0	2.89963	0.187266	-1.44607	0.7034	-1.65289	-2.99049		-0.373972	-0.320924	-6.3125	-0.578035	-0.598375		-0.714286	0	0.454545	0.318471	0.833664	-0.222346	-0.576369	0.918367	-0.703753	-1.14114		-4.96894	-0.901943	0.156986	0.685517	-0.215774	0.547064	-0.149813
2003-08-04	0	0		-1.37184	-1.14504	-1.36054	-0.754717	-0.3125		0.193424	-2.98137		-1.05152	-1.19403	-2.04082	-1.33607		0	1.15607	0	-1.42653	0.892511	-2.10084	-3.06486		-0.900901	-0.193175	0.0667111	-0.581395	0.896226		1.70046	0	0	-0.15873	-0.629921	-2.1727	-0.695652	-0.707786	-1.92373	-0.607533		-2.61438	0.583431	-1.88088	-0.851072	-0.864963	-0.352056	0.725181
2003-08-05	0	0		0.512445	-0.717044	2.06897	1.39417	0.23511		0.418275	0.128041		2.61424	0	-1.25	1.5625		0	1.07143	-0.311526	0.909655	0	1.71674	1.65441		2.5	0.309677	-0.0666667	0.584795	0.593052		-0.771704	0.25355	-0.791855	0.317965	0	1.42369	0.116754	-1.12016	-0.688231	0.977995		1.78971	0.696056	0.638978	-1.4163	-0.820848	1.91906	-1.24131
2003-08-06	0	0		-1.23816	-3.11111	-1.35135	-1.125	-0.312744		-1.92246	-2.51492		-2.83761	-0.302115	-0.843882	-1.64103		-0.227273	-4.80565	0	0	-0.384615	0	-2.65823		-2.14339	0.141497	0.0667111	-1.74419	0.295212		-0.518471	0	-0.114025	0.158479	-2.53566	-3.2566	0	0.30896	-1.21275	-1.15012		-3.07692	0	0	-1.34959	-0.700313	-1.52052	-0.251383
2003-08-07	0.869565	0		-0.368732	9.40367	2.73973	0.126422	0.392157		0.35936	0.918233		-0.639522	0	1.2766	-0.729927		0	-1.85598	0	-0.225364	0.15444	1.26582	-1.6162		2.26586	1.09184	0	2.95858	0		-0.0651466	-0.354072	0	-0.158228	-1.74797	-0.986651	-0.991254	0.102669	-0.315679	0.183711		-1.36054	0.460829	0	-1.76522	-0.186513	0.64	-0.831653
2003-08-08	0	0		1.40637	0.628931	0.666667	0	0		0.227865	0.34662		0.321819	-0.151515	-0.840336	0.315126		0	-1.5885	0	0.924025	0.231303	-0.833333	-0.113293		-0.886263	-0.571792	1	0.862069	0.587823		0.521512	0	-2.96804	0.316957	2.15143	1.17233	0.706714	-1.94872	1.72414	0.794621		1.09195	0.229358	-2.38854	0.628915	0.718248	0.977742	1.65184
2003-08-11	0.123153	0		-0.729927	0.989583	-0.662252	-0.883838	0.234375		-0.422215	-0.690846		0.534645	0	2.54237	0.52356		0	-0.38432	0	-0.325534	0.115385	1.68067	0.73724		0.968703	-0.319489	-0.990099	-1.08262	-1.47609		0.77821	-0.101523	-1.17647	0.157978	0.567031	0.753187	0.292398	1.98745	0.0691802	0.545785		0.0568505	0.228833	-1.30506	-1.33927	-0.429035	0.18106	-0.6
2003-08-12	-0.369004	0		1.54412	1.39247	1.33333	0.127389	0.0779423		0.195695	1.82609		1.61668	0	0.413223	1.35417		0	2.23765	3.125	2.06165	-0.499424	1.65289	1.80146		-0.147601	0.833333	2.93333	0.115207	1.47609		1.287	-0.101626	4.16667	0.315457	1.16794	1.03508	-0.408163	-0.205128	0.553059	-0.361882		0.909091	-0.205479	0	1.40271	0.657971	0.958667	1.35815
2003-08-13	-0.864198	0		-0.868936	-2.5941	0	-0.508906	-0.700935		-0.78125	-0.59778		-1.00481	0	-0.823045	-0.61665		0	-0.301887	0	0.1	-1.11969	0.406504	0.202765		0.369549	1.33503	-0.323834	0.632911	-1.17912		1.58831	-0.661241	0.342857	-0.157233	0.517516	0.853728	-0.175644	-0.513875	-1.03128	0.484262		-3.15315	0.434683	0	-1.82955	-0.439637	0	-0.694789
2003-08-14	0.249066	0		0.073046	0.835509	-0.657895	-0.255754	0		0.557743	1.46048		2.96046	0	0.414938	2.17166		0	2.27101	0	1.0989	1.60094	1.21457	1.8028		3.46097	0.627353	0	-0.228702	-0.296966		2.18887	-0.0512033	0.113895	0	0.554455	3.7246	0.293255	-0.309917	0.0694686	2.40964		1.04651	0.0911162	0	-0.45454	0.807623	0.404732	1.37431
2003-08-15	2.23602	0		0	0.46608	0.662252	0	0		0	0		0	0	0.826446	0		0	1.48038	0	0	0	2	-0.885435		0.284698	0	0	0.34384	0		-0.122399	0	0	0	1.77235	1.36017	0.175439	0.829016	0	1.76471		0.115075	0	1.32231	0	0	0	0
2003-08-18	0	-0.944882		0.510949	1.4433	1.97368	1.02564	0		0.489396	0.592718		1.04744	-0.151745	-0.409836	1.21457		0	0.510576	-1.81818	1.18577	-0.076864	-0.784314	1.07566		1.20653	1.48379	-0.909682	-0.228441	0		0.490196	-0.102459	0.113766	-0.15748	1.27709	-1.01986	-1.86807	-0.102775	0.659493	1.15607		0.574713	0.0227583	0.163132	-0.182638	-0.242075	-0.449612	0.838058
2003-08-19	0	0		-0.217865	-1.77846	0	0.126904	0.54902		-0.454545	1.38889		-0.569106	0	0	0.3		0	-1.08853	0	3.26172	1.92308	0.395257	-2.09235		0.56101	2.59246	0	4.17859	0		-0.426829	-0.410256	1.13636	0.157727	0.114635	-1.78959	0.237954	0.514403	-0.241379	1.94286		0.628571	-0.204778	0.162866	0.686166	1.2942	-0.630743	1.44219
2003-08-20	0	1.74881		-0.218341	-1.03466	-0.645161	-0.126743	-0.156006		0.358774	1.36986		-2.02371	0.151976	0	-0.299103		0.22779	0.146735	-0.925926	-0.662001	0.603774	3.14961	-0.18423		2.7894	1.71257	0	-3.84615	0		-2.26577	-0.205973	2.13483	-0.157479	-0.458015	0.165654	-0.296736	1.84237	-0.311096	-0.0560538		-1.64679	0.319197	0.162602	1.95367	1.99635	0.0313455	-1.01205
2003-08-21	-0.486027	0		0.364697	-0.365917	1.94805	-0.634518	0.3125		1.20247	-0.04095		-1.87774	0.060698	0.823045	1		0	-0.21978	0	5.69307	0.787697	-2.67176	0.590624		2.37449	-0.965501	0	-5.71429	0		1.37845	0	0.660066	0	-0.690184	1.98456	-0.297619	2.81407	-0.728155	0.392597		0	0.295455	0.162338	0.445627	0.78291	0.313357	0.900682
2003-08-22	-0.610501	0		-0.581395	-0.996852	0.636943	-0.383142	0		-0.0642261	-0.942237		-0.91431	0	0	-0.792079		0	-0.881057	0	-1.17096	-0.0372162	-1.96078	-1.52294		-1.59046	-1.01058	1.31148	1.09091	3.21911		0.494438	0	1.0929	-0.315457	0.11583	-0.810811	0	2.15054	-1.60671	-0.27933		-0.34642	-0.543848	0	-0.177452	-0.371768	0.304569	-0.168878
2003-08-25	0	0		0	0	-0.632911	0.384615	-0.311526		-0.321337	-0.330852		-1.45923	0	0.408163	-1.1976		0	-1.62963	0	-1.62231	-2.01042	-2	-1.62102		-2.15488	0.108095	0	-2.15827	-2.33084		0	0	0.540541	-0.158228	0	-1.74387	0	-0.287081	-0.887469	-0.392157		0	0.0227842	0	-0.222229	-0.484545	-1.55715	0.19333
2003-08-26	0	-1.875		0.292398	-1.00689	0.636943	0.255428	0.234375		-0.419084	-1.90871		-2.35192	0	0	-0.505051		0	-1.12952	0	0.592922	-0.683891	-0.408163	-0.776515		-4.61115	-0.179964	0.2589	-0.183824	-0.295212		-1.04551	0	0	0.158479	-2.66101	-1.66389	0	1.2476	-0.859599	0.056243		0	0.22779	0	0	-0.923439	0.909522	-0.217077
2003-08-27	0	0		-0.801749	1.17773	2.53165	-0.89172	0		-0.323729	0.846024		1.405	0	0	-0.304569		0	-0.990099	4.6729	-0.221035	1.45371	1.63934	1.10708		3.4632	0.793269	0.0645578	-3.00798	-0.593052		0.683654	-0.0515996	-0.107527	-0.158228	1.86212	1.69205	0.597015	2.36967	1.33671	-0.168634		1.61194	0	0.163399	-0.222724	-0.022595	0.995376	3.19072
2003-08-28	0	-0.159236		-0.0734754	-1.37566	1.23457	-0.771208	-0.233827		0.357259	0.671141		1.91335	0	-1.21951	0.916497		0	-1.84615	0	1.64298	1.35747	0	0.0943931		1.3947	-0.965896	1.93548	3.79747	2.64147		0.246914	0	0.107643	-0.158479	-1.40023	-0.610094	-1.06825	0.277778	-1.17647	-0.337838		-1.11633	0	0	-1.51785	0.779705	0.108645	0.913563
2003-08-29	0	0.0797448		-0.0735294	-1.28755	-1.21951	0.129534	-0.9375		-0.970874	-0.416667		-2.07164	0	-1.64609	-1.61453		-0.757576	-0.23511	0	-1.14421	0.0372024	0	-0.716711		0.412655	1.02348	0	-2.62195	-0.580993		0.123153	0	0.537634	-0.15873	-0.749507	-0.892857	-1.9796	-0.0923361	-1.37085	-0.564972		-1.36661	0.227273	0	1.54124	-0.82413	0.333333	-2.97122
2003-09-01	0.859951	-0.398406		0.662252	0.815217	-0.617284	0.129366	0.315457		0.490196	-0.585774		1.43235	0	0.83682	1.74359		0	1.80676	0	0.881867	-0.223131	2.01613	2.29863		0.342466	0.11919	0	5.82342	1.15863		0.492005	-0.206505	-0.106952	0.317965	2.14626	3.6036	-0.550796	0.0924214	1.68252	0		0.963855	-0.226757	0.163132	0.178581	0.542679	1.89292	0.69378
2003-09-02	0.487211	0		-0.511696	-0.808625	0	-0.645995	0.550314		-0.227642	-0.505051		-0.0651749	-0.0606612	0.829876	-0.100806		0	-0.231481	0	0.273174	1.75177	-1.18577	0.872795		2.32082	3.47619	-3.10127	-2.36686	0		0.122399	0.362131	0	0.316957	1.32296	0.597826	2.4	-1.66205	1.61871	0.397727		-0.835322	0.227273	0	-0.846694	0.624086	0.947831	0.0950344
2003-09-03	0	0		2.13079	1.63043	1.24224	0.130039	0.312744		1.1734	5.49915		1.97826	-0.151745	1.64609	0.908174		0.763359	3.78964	1.19048	8.82673	0.695971	3.2	4.2894		3.93596	2.39301	1.24102	-0.606061	0.287572		1.22249	3.60825	-2.56959	-0.157978	1.38249	2.43112	3.36538	3.56808	3.36283	0.679117		0.78219	-0.113379	0	1.21347	0.692854	1.5098	1.7802
2003-09-04	0	2.72		0.143885	0.962567	-0.613497	0.649351	-0.311769		0.998711	0		-1.66276	0	-0.809717	-0.1		-0.0757576	2.08644	2.94118	-2.62016	0.763914	-0.387597	0.970874		1.41207	-0.786517	1.54839	3.65854	0		-0.845411	1.24378	2.1978	0.158228	0.757576	0.21097	0	0.634633	-2.02055	0.505902		-1.01493	0.522134	2.60586	1.37655	-0.149825	3.17449	-2.98507
2003-09-05	0	0		-0.431034	-0.741525	0	-0.129032	0		-1.33971	-0.360866		-0.71537	-0.0303951	-0.816327	-0.800801		-0.682335	-0.875912	-2.85714	0.771208	-1.84116	-0.389105	-1.55594		-1.26582	-0.169875	0	-1.17647	0		-0.304507	1.9656	0	0.157978	0	-0.421053	0.872093	4.5045	1.29325	0		0.844391	-0.63234	0.952381	0.175217	2.39524	1.48462	1.32212
2003-09-08	0	0		1.08225	0.213447	0	0.258398	0		0.549628	0.885312		0.436681	-0.0304044	-1.23457	0.908174		0	2.43004	0	1.34354	-0.183891	-0.390625	2.39744		-0.0641026	1.75837	0	3.9881	1.42558		0.855223	-1.20482	0.537634	-0.157729	0	0.0528541	0.288184	-0.431034	-1.96687	-0.447427		1.13636	-4.34091	2.04403	-0.30608	0.890095	-1.56184	1.04389
2003-09-09	2.42424	0		-2.06995	0.905218	1.23457	0.128866	-0.312744		0.22508	-1.0371		-1.56522	-0.0608273	-0.833333	-0.7		0	-1.15025	0	-0.990099	-0.589536	-2.35294	0.589664		-0.641437	-1.28205	0	0.171723	0		-1.09025	-0.097561	0.641711	-0.315956	-2.55639	-1.47913	3.67816	-0.4329	-2.85111	-1.51685		1.41928	-1.97196	-0.154083	-0.0438762	-0.543332	-3.02965	-1.76098
2003-09-10	0	-0.311526		0	-1.10818	-0.609756	-0.3861	0.392157		-0.0320821	-1.2495		-1.4576	-0.0304321	-0.840336	-2.31621		-1.45038	-0.509091	0	-2.15254	0.185322	-0.803213	-1.7069		-2.51775	-0.451722	-1.52478	-1.02857	1.6843		-0.918555	-0.488281	0.42508	-0.158479	-2.77778	-2.7882	1.99557	-0.173913	-0.0362319	-2.16771		1.45773	0.581677	0.771605	0.0438954	-0.827564	3.18353	-1.21893
2003-09-11	0	-1.5625		0.291545	-0.480256	0	-0.516796	0.3125		2.40693	0.571429		0.425818	0	0.847458	-0.618557		0	0.219298	0	0.710203	0.295967	3.23887	1.03491		0.198675	1.64492	0	-0.230947	0		0	-0.539745	-0.10582	0.47619	-0.793651	-0.165472	0.0543478	0.174216	-0.14498	1.34111		-1.09195	-0.481928	-0.306279	1.92981	0.0381783	-2.14537	0.290346
2003-09-12	0	0		0.872093	3.16354	-0.613497	-0.38961	-0.311526		-0.34472	-0.608766		-1.04887	0	-1.2605	-1.97095		0	-0.875274	0	0.533196	-0.295094	-0.392157	-1.14583		0.396563	0.111607	0	-0.231481	0		-0.556242	0.49334	-0.95339	0.315956	0.08	-0.441989	-0.869093	0	-0.181488	0.575374		0.639163	0.242131	0.15361	1.46301	0.354378	0.667253	-1.71291
2003-09-15	0	0		2.44957	1.0395	0.617284	1.43416	0.390625		0.408805	0.530829		1.28552	-0.152207	0.425532	0.31746		1.39427	0.515085	0	0.958084	-0.110988	0.787402	0.193186		0.460829	-3.01003	0	-0.986079	2.20249		0.0621504	0	1.60428	0	2.63789	0.443951	-0.328767	-1.30435	0.181818	0.457666		2.07852	-0.241546	0	-1.52672	-0.391156	-0.597276	0.564556
2003-09-16	0	2.69841		2.95359	1.85185	0	0.128535	0		0.21923	3.45248		2.76108	0	-1.27119	1.16034		0	0.732064	0	-0.186409	0	-0.78125	1.78791		-0.262123	0.873563	1.6129	0.292912	1.35232		1.5528	-0.490918	-1.05263	-0.15748	0.0778816	-0.220994	-1.15448	0.440529	1.08893	0.284738		0	0.0242131	3.22086	0.172274	-0.261794	1.42889	0.805467
2003-09-17	0	0		2.11749	0.353535	2.45399	0.12837	0		-0.03125	-0.706714		-0.650054	0.0914634	1.71674	-0.208551		0.840336	0.218023	0	-0.118846	0	0.393701	-1.20544		-0.722733	-0.182315	0	1.16822	-0.538737		-0.183486	0.148002	0	-0.157729	1.55642	1.55039	-2.28031	1.31579	0.0359066	1.07893		-1.64027	0.217865	2.22883	-0.687894	0	0.41179	1.88862
2003-09-18	0	0		0.0668896	1.25818	2.39521	1.92308	-0.155642		-0.0625195	1.38395		1.39586	-0.0913798	0.843882	1.5674		-1.51515	3.26323	0	-0.356961	0	-0.784314	3.18982		0.99272	-0.136986	0	-0.692841	-0.813587		1.22549	0	0.212766	0.157978	-0.344828	1.47219	-1.30905	-1.90476	2.83561	0.955056		1.09258	0.241546	-1.16279	0.216457	-0.426533	-0.661918	-1.78232
2003-09-19	1.18343	0		4.07754	-1.09344	1.75439	-0.754717	-0.389712		-0.531749	0.156006		-1.91439	0.213415	1.67364	-1.33745		0	3.86236	0.294118	0.938246	-0.740741	0.790514	-1.77365		-1.11402	0.58299	0	-0.290698	0		-1.87651	0.246305	-0.212314	-0.157729	-0.0384468	-1.18216	0.865052	-0.970874	0.558464	-3.06066		-1.47895	-0.481928	0	0.43196	-0.972047	-0.137611	-1.37914
2003-09-22	0.584795	0		-3.2113	-0.703518	-1.72414	-1.14068	0.156495		-1.38365	-3.23209		-2.0614	-0.21296	-1.23457	-2.18978		0	-3.17782	0	-3.48149	1.79104	-2.35294	-3.3534		-1.98807	-2.2048	0	-0.291545	-0.546092		-0.493523	0	2.12766	-0.157978	-2.15385	-3.04513	-2.8016	0.534759	-2.49913	-0.574053		-1.21247	-0.750605	0	-0.215042	-0.443656	-1.49405	-1.03042
2003-09-23	1.04651	0		1.12807	-0.860324	2.92398	-1.02564	-0.390625		0.318878	-0.241449		-0.0447828	0	1.25	-1.59915		0	0.768156	0.351906	1.33077	-0.696481	0	-0.960854		-3.11021	-0.429983	0	1.34503	1.08922		-0.49597	0.2457	-1.04167	0	-0.157233	-2.74818	0	-0.70922	-1.53079	0.635104		-1.98714	0.0243962	0.441176	-0.646553	-0.222816	0.213518	0.570154
2003-09-24	1.49597	0		0.262467	-1.17407	1.13636	1.1658	-0.392157		-0.762873	0.0403388		0.246416	-0.152439	-0.411523	-0.433369		0	-5.26681	-0.642899	-0.950406	0.849022	0.803213	-3.28782		-2.37264	-0.151727	0	1.55799	0		2.18069	0	-0.526316	-0.316456	-0.11811	0.11534	-0.588235	1.07143	-0.32538	-0.172117		-0.0596303	0.243902	-0.292826	0.433834	0.184234	-0.315921	-0.961301
2003-09-25	0	0		-2.48691	-0.878099	-1.68539	1.66453	-0.787402		0.352338	-1.81452		-1.92179	-0.0610687	0.826446	-0.54407		0	-1.82882	0	-1.62247	-0.146413	-1.19522	0.55731		2.93066	-0.514319	0	-0.284091	-1.08922		-0.609756	-0.882353	-0.740741	-0.15873	-0.709499	-3.97465	0	-0.618375	-1.52339	-0.574713		0.656325	-0.486618	-1.17474	-1.03672	-0.133742	-0.552771	1.26929
2003-09-26	0	0		-0.201342	-2.13653	-1.14286	0.629723	-0.793651		-0.861794	-0.410678		0.136705	-0.030553	-0.409836	-1.64114		0	-1.34128	0	-3.35166	0	0	-0.424903		2.56944	0.24674	-1.5873	-2.849	-1.37842		-1.04294	0	-0.319829	-0.317965	-2.46129	-2.81944	0	0	-0.699816	-0.0578035		-0.355661	-0.488998	-1.93165	-1.13487	-0.256682	-0.392796	-1.10592
2003-09-29	0	0		-0.470746	-0.319489	2.89017	-0.750939	0.4		-1.25563	0		-2.34357	-0.122249	2.05761	-0.889878		0	-2.19033	0	0.366972	-1.02639	-1.20968	-0.315399		1.01557	0.445382	3.22581	-1.46628	0.277209		-0.0619963	0	-2.6738	0	-0.1221	-0.123457	0	-0.444444	-1.14985	0		0.654372	0.909091	0.909091	-1.01545	-0.0839161	-0.178571	1.34195
2003-09-30	-0.340136	0.463679		1.35135	-1.33547	0.561798	-0.504414	-0.398406		0.195631	-2.72165		-1.91053	-0.0917993	-0.403226	-0.561167		-1.53846	-3.32046	-1	-2.10238	-0.148148	-0.816327	-2.75451		-1.6756	1.34189	-0.625	1.54762	2.19043		-1.55087	-0.593472	-1.0989	-0.15949	-2.97474	-2.78121	-0.295858	0.625	-2.43902	-0.173511		-2.18676	0.073046	0.3003	0.758248	-1.44457	-0.998807	-1.9127
2003-10-01	0	0		2.33333	4.98105	0.558659	1.01394	0		-0.683371	1.73802		3.06413	0	-1.61943	0.564334		0	6.23003	0	3.69748	0.333828	1.23457	2.39234		1.22699	-1.84226	0	-0.0586166	-1.36339		2.01638	-0.248756	0.888889	-0.107164	1.97396	2.98792	0	-0.177462	4.03846	0.463499		3.20242	0.243309	-2.24551	0.929621	-0.568117	-1.23475	1.725
2003-10-02	0.341297	0.769231		1.36808	1.70191	1.11111	1.25471	0		0.884666	-0.25		1.06015	0	0	1.0101		0	1.50376	0	0.972447	-0.0369686	0.406504	-0.168224		4.64646	0.715543	0	0.58651	-0.274922		2.40889	3.44832	3.52423	0.322061	-0.864909	3.45679	-0.296736	0	-0.628466	0		2.34192	-0.242718	0	1.57894	-0.1257	0.922397	0
2003-10-03	2.83447	0		0.257069	2.23124	0	0.743494	0		1.59143	1.67084		3.78563	-0.153139	0.823045	3.11111		0	4.44444	0	2.67523	0	2.02429	3.81951		0.514801	0.547403	-2.51572	0.291545	0.274922		1.3269	5.85366	0	-0.481541	1.70337	3.10263	0.77381	-0.444444	2.67857	0.634371		1.65904	0	3.06279	0.129545	1.62471	0.551401	1.08135
2003-10-06	0	0		0	-2.62897	-1.0989	-0.615006	0		-1.11893	0.0410846		-0.131839	0	0.408163	-0.75431		1.5625	0.070922	-5.10992	-2.27549	0.628698	0.396825	-0.432822		0.320102	0.139002	0	-1.27907	-0.274922		0.238095	-1.10599	0.638298	-0.16129	0.898693	-1.67824	1.71294	0.892857	0.181159	2.34957		-1.85706	0.243309	1.48588	1.33678	-1.24972	0.570913	1.06978
2003-10-07	2.75634	-0.0763359		0.128205	1.93581	-0.555556	0	-0.32		0.872939	-0.903491		-1.65017	-0.613497	0.813008	-0.542888		0	-1.13395	0.187852	-0.942055	-0.404263	-1.18577	-2.01051		0.191449	0.347021	0	-1.35453	0.82251		1.24703	-0.372787	0.422833	0.161551	-0.404858	-1.00059	1.62602	-0.265487	-0.578662	1.06383		-0.688073	-0.242718	-1.46413	0.765952	0.735378	0.761876	-0.28867
2003-10-08	2.03863	0.840336		0.128041	1.04948	0	-0.618812	-0.481541		1.05769	1.74057		-0.604027	0	2.01613	0.873362		0	2.15054	0.625	-0.19738	-0.184502	0.4	0.295749		3.82166	1.15274	0	-0.895522	0.8158		-1.11437	-0.841908	-1.57895	-0.322581	0.406504	-1.42687	1.65714	0.354925	-0.436522	1.38504		-0.923788	-0.243309	0.148588	0.0844548	0.107521	0.214974	-0.53076
2003-10-09	2.52366	0		-0.319693	0.840752	0.558659	0.871731	0.403226		0.317158	0.936864		2.85843	0.0925926	0.790514	2.05628		0	2.45614	0	3.2722	0.369686	-0.796813	2.28529		1.28834	2.26781	0	-0.180723	0		1.4828	0	0.534759	0	-0.364372	2.47286	1.74255	0.0884173	1.53453	0.546448		0.11655	1.31707	3.11573	-0.843871	0.440927	-0.976404	-1.04293
2003-10-10	0.512821	0		-1.86017	0.833742	-0.555556	2.22222	0		0.347771	0.0807103		-0.415755	0.0616713	0.392157	-1.48462		0	3.08219	0.0621118	-1.49721	0.184162	-0.803213	0.630631		1.3931	1.40406	0	2.59505	-0.271194		-0.584454	0	-1.80851	0.161812	-0.162536	0.176574	0.276243	0.176678	-0.539763	-0.217391		-1.28056	-1.78142	2.01439	0	-0.315173	0.0821693	0.171569
2003-10-13	-0.510204	-1.51515		5.09804	0.972763	1.67598	0.966184	0		1.95337	1.25		1.91167	0	-1.5625	1.507		0	5.91362	0	3.28738	0	1.61943	1.70098		1.01553	1.63736	0	1.58824	-0.544605		0.764256	-0.188679	1.40845	-0.484653	2.4013	1.23384	1.10193	1.0582	0.940666	0.217865		0.943396	0.220588	0.564175	0.851053	-0.327462	0.52993	1.19892
2003-10-14	-1.53846	0.0769231		2.61194	-1.15607	0	-0.119617	0		-0.741656	-0.0796495		-0.539025	0.0616333	1.98413	-0.424178		-0.307692	-2.38394	0	-1.1807	-0.477941	0	0.510563		1.06446	0.389231	0	-1.5634	0.544605		-0.75846	0.094518	-0.576923	0.162338	-1.43084	0.812536	-3.26975	-0.08726	-0.358423	-0.543478		-0.46729	-0.220103	0	0.886081	0.900646	-0.504863	-0.217602
2003-10-15	-0.208333	0.307456		3.09091	1.26706	0	0	0		1.80573	1.23555		-0.693692	-0.0615953	1.55642	-0.106496		0.308642	3.21337	0	-0.502165	0.59106	0.398406	-0.297775		-0.0585138	0.430802	0	-0.588235	0.271194		1.35215	0	-1.32173	0.162075	2.58065	1.32412	1.97183	2.18341	0.0359712	0.273224		-0.117371	0	2.52454	2.42575	0.870151	-0.10447	1.06615
2003-10-16	-1.25261	0		-1.23457	-1.20308	-1.64835	-0.239521	-0.401606		-1.37615	0.590551		-0.0873172	0	4.21456	0		0	2.67746	5.21415	0.0348068	-0.146897	-0.793651	1.37034		-1.5808	1.71582	-1.29032	-0.295858	0		-0.928074	0	-0.0326691	0.161812	1.02201	-0.965909	0	-0.25641	-0.791082	-0.599455		-0.822562	0.490196	-0.820793	1.46999	-0.901603	-0.627474	-0.119875
2003-10-17	0	0		1.90476	0.487092	-0.558659	-0.120048	0		-1.48837	-1.17417		-1.24536	-0.308166	0.367647	-0.746269		-0.384615	-2.91086	0	-1.42658	-0.183891	1.2	-2.33969		-1.78465	0.790722	0	0	0.540192		-0.761124	0	-1.83007	0	0.700389	1.20482	0.110497	0.257069	-1.34107	0		0.0592417	-0.731707	-0.413793	0.603623	-0.651466	0.0150342	-0.144023
2003-10-20	-1.69133	0		-1.16822	0.872516	-1.68539	0.480769	-0.483871		1.16462	0.277228		0.265487	-0.15456	-1.0989	-0.429646		0	2.49844	-0.0589971	-1.006	0.294768	-0.395257	0.79858		1.51423	-0.543933	0	0	-0.811387		2.41888	-0.472144	-1.24279	0.161551	1.58423	0.510204	-1.10375	0.512821	2.13079	0.109649		-0.769686	0.2457	0.415512	1.56	-0.474845	-0.992108	1.5625
2003-10-21	0	1.14943		-0.472813	1.29745	0	0.717703	0		-0.497822	-0.671406		-1.03707	0	2.59259	0.647249		0	1.34065	0	1.12319	0.95518	0.396825	0.792254		1.25298	-2.75557	0	1.0089	-0.271932		1.15207	-0.379507	2.69663	0	-0.532522	-0.0564016	1.5625	0.85034	0.107914	0.821468		0.238663	0.441176	0	2.79637	-0.0681586	0.971685	2.36686
2003-10-22	-0.752688	3.0303		-3.91924	-2.18216	-1.14286	1.30641	0.486224		-1.46967	-1.15308		-2.22965	-0.619195	-1.80505	-1.39335		0	-4.32952	0.0590319	-1.42807	-0.0727802	-0.395257	-3.0393		-3.47672	-0.281203	0	-0.117509	-0.546092		-1.1959	-0.809524	-0.306346	-0.16129	-0.803059	-2.93454	-0.824176	-1.34907	-1.11391	-1.35796		-1.4881	-0.195217	-6.48276	-1.72414	-0.31829	-0.789414	-2.72832
2003-10-23	-0.325027	0		-0.865266	-2.42483	-0.578035	-1.0551	-0.403226		-1.93589	-1.64924		-0.798176	0	-2.20588	-0.543478		0	-0.817096	-1.47493	-1.94956	-0.10925	-0.396825	0.162133		-1.0989	-0.206074	0	0	1.08922		-3.34294	-1.48824	-1.10843	0.323102	-2.96839	-1.51163	-1.49584	1.28205	-1.23547	-0.110132		-0.785498	2.20049	-0.589971	-0.701749	-0.421941	-0.530464	0.237699
2003-10-24	0	0		-0.249377	0.54672	-1.16279	0	0.161943		0.453074	-0.122699		-0.367816	-0.311526	1.8797	0.437158		0	-1.07731	1.49701	1.64174	-0.109369	-0.398406	-1.52878		-1.91358	0.619498	3.59477	1.47059	0.809198		0.715564	0.0487329	1.43158	0.161031	-1.39054	-0.826446	0.112486	-0.421941	-0.404709	0		0.852619	-1.43541	0.296736	-0.903024	-0.194686	0.579004	-0.0237135
2003-10-27	-0.217391	0.735294		1.25	-2.02669	-3.52941	-0.236967	0.242522		0.0966495	1.3923		1.89202	-0.625	-1.10701	2.50272		0	2.88277	-3.24484	0.735822	-1.35036	0.8	1.86301		3.71303	0.345647	0.189274	1.15942	-1.08039		0	-2.0945	-1.53173	0.160772	2.0145	1.25	0.280899	-0.59322	0.110824	0.882029		0.362319	0	-0.739645	1.0301	0.10327	-0.916528	2.39564
2003-10-28	-3.37691	0		1.41975	-0.756811	0	1.30641	-0.483871		1.35179	0.403877		1.51721	-0.283019	0.746269	1.91083		0	2.67746	0	2.40513	0.628931	2.38095	2.20549		0.970874	0	-2.39295	-0.573066	0		2.54589	1.24378	-1.11111	-0.321027	-2.21169	1.11699	1.12045	1.02302	0.885609	0.327869		-0.180505	-0.533981	-0.149031	-0.196068	-0.716414	0.175828	0.208478
2003-10-29	0.338219	3.94161		1.21729	0.254194	1.21951	0.468933	0.0810373		0.476342	0.362027		0.267678	-0.0315358	-1.48148	0.3125		1.1583	1.87993	0	-1.35699	0.919118	1.16279	1.31579		-0.120192	2.69107	0	0.864553	0.811387		1.61663	1.2285	5.08989	0.322061	0	1.51163	0.554017	2.53165	1.49963	0.163399		-1.68776	-0.439239	-2.68657	-0.314341	-0.49645	-0.221306	-0.485437
2003-10-30	0	1.61517		0.300661	1.11562	-0.60241	1.05018	0		1.89633	1.84369		1.35706	0	0.75188	2.28453		0	0.238095	3.35366	0.952381	0.0728597	0.766284	-1.24675		0.120337	1.3522	0	1.88571	1.07171		0.738636	0	1.0371	0	0.726979	2.1764	0.275482	0.411523	3.02703	0.0543774		0.858369	-0.196078	-3.83436	-1.14309	0.371294	0.221797	0.696864
2003-10-31	-1.1236	6.42709		-0.179856	-0.300903	0.606061	-0.230947	-0.0809717		-0.434243	1.14128		-0.790167	0.0630915	-1.1194	0.203046		0	0.950119	-2.53687	0.104822	0.254823	-1.90114	-0.508504		-0.540865	-1.63409	0	1.5143	0		-0.169205	-0.0970874	-0.137566	-0.160514	-0.561347	0.112108	1.92308	-1.22951	1.64393	-0.543478		-0.486322	0.638507	-2.55183	0.677828	-0.890122	2.37332	1.17647
2003-11-03	-1.13636	-2.5974		1.2012	0	-0.60241	1.62037	-0.0810373		0.311526	2.33463		3.31858	0.0945776	1.88679	1.72239		-0.763359	2.94118	2.90557	0.279232	-0.43573	1.55039	1.60381		3.62538	1.72432	0	1.65746	0		3.22034	1.069	0.561619	0.482315	-0.927419	3.7514	1.34771	0.746888	0.0344116	0.546448		0.244349	-0.146413	2.45499	0	2.4844	0.119269	1.09439
2003-11-04	0	-3.13333		2.07715	0.352113	1.81818	0	-0.081103		0.403727	-0.988593		0.0642398	0	0.37037	-0.398406		0	-4.28571	0	-1.68813	0.328228	-0.381679	0.849957		0.349854	1.49871	0	-1.08696	-1.6119		-0.821018	-0.865385	0.105374	0.48	-0.2442	-0.755532	1.01064	0.906096	1.23839	-0.543478		0.0609385	-0.0488759	1.75719	-0.198009	-1.21778	-0.647755	-1.89445
2003-11-05	-0.45977	0		0.523256	-1.35338	1.78571	-0.341686	0		-0.680483	-1.07527		-1.30537	0.0944882	-0.738007	-1		0	-4.0597	0	-0.371747	0.654308	0	-0.945992		1.27833	-0.610998	0	-1.0989	0		-1.49007	-0.193986	0.831579	0.955414	0	-0.598151	-1.4218	0.816327	0.0339789	-0.10929		-0.791717	-0.244499	-1.0989	-0.436518	0.979319	-0.33723	0.91954
2003-11-06	0	-2.27116		0	0.711382	1.16959	0.228571	-0.0811688		0.249144	1.39752		1.04076	0.0629327	-0.371747	0.909091		0	0.311139	0	1.29709	-0.866739	0.383142	-0.156277		-3.44234	-1.12705	0.129032	0.0555556	1.07748		0.112045	-1.65209	1.28406	0	2.52958	0.765864	0.694444	-0.404858	0.339674	0.109409		-0.184162	0	-0.396825	-0.717412	0.251013	-0.969998	0.205011
2003-11-07	-0.577367	0		0.231348	1.41271	-0.578035	-0.22805	0.16247		-0.465983	0.803982		0.343348	0.0628931	0.746269	1.001		0	-1.6129	0	2.68374	0.364299	2.29008	0.486957		-2.43613	-1.5544	0	-0.0555247	0		1.95859	0.494071	2.95815	0.315457	2.18862	3.47448	2.86472	0.813008	3.5545	0.437158		1.84502	0.392157	0.239044	0.361298	-0.438172	-0.174639	1.36395
2003-11-10	-0.116144	2.67606		2.01962	-0.79602	-0.581395	-0.342857	-0.081103		-0.655431	0.265856		-1.64671	0	0	-0.891972		0	-1.38714	0	-1.02494	0.181488	0.746269	-1.00381		-0.730816	1.90526	3.09278	0.833333	-0.807021		-0.933041	-1.17994	0.110121	-0.157233	-4.0109	-0.786988	3.50696	-2.01613	-0.555737	-0.979325		-1.26812	0.341797	-0.715421	-0.0799955	-0.525834	-0.34989	0.919489
2003-11-11	-1.39535	0		-0.282805	-0.501505	0	-0.802752	0.0811688		-0.377003	-2.80303		-0.195695	0	-0.37037	-0.6		0	-2.17391	-0.588235	-2.17466	0.362319	-0.740741	-0.472028		-0.122699	-1.24987	-0.3125	-0.550964	-0.270461		0.166205	-0.597015	-0.5	-0.629921	0.040568	-0.581703	-1.04634	-0.411523	-1.44642	0.164835		-0.366972	-0.729927	-2.80224	0.0800596	0.448173	-0.53431	-2.91111
2003-11-12	0	0		-2.26886	0.604839	0	-0.346821	-0.081103		0.504573	0.155885		1.22004	0.0628536	0.743494	1.50905		0	-0.326797	-1.12426	0.864502	0.866426	0	-0.0351309		0.429975	-0.523013	0	-0.166205	0.809198		-0.442478	-0.500501	1.16583	-0.316957	1.82482	-0.265957	0.302115	0.0826446	0.967312	0.109709		0.429711	-0.465686	0.164745	-0.719994	-0.00572017	0.376026	1.05287
2003-11-13	1.41509	0		-0.986651	-1.2024	0	0.464037	0		0.12551	1.08949		-0.430478	0.125628	-0.369004	0		0	-0.590164	0	1.78415	-0.501074	0.746269	-0.316289		-1.83486	1.9979	-2.19436	0.832408	-0.269006		0.777778	0.603622	4.23207	0.794913	-0.199124	0.746667	0.953815	0.743187	2.31252	-0.547945		-0.183374	1.82221	1.06908	0.201439	0.0514845	-0.787462	-0.520951
2003-11-14	1.74419	-0.274348		0.293083	-1.16633	-0.584795	-0.115473	0.243506		-0.626763	-2.194		1.016	0.0941029	1.11111	0.49554		-1.53846	0.85752	0	-1.18577	1.76259	-0.37037	0.793231		0.249221	0	0	7.59494	1.07171		-0.220507	0.9	0.991231	-0.630915	0.558659	-1.42933	-1.04426	0	0.581208	0.826446		-0.306185	1.45103	-0.406835	0.44231	0.0228702	-0.231178	-0.819672
2003-11-17	0	0		-2.22092	-0.205233	-1.17647	-1.38728	-0.161943		-1.35604	0.275482		-3.40253	0	-1.8315	-3.35306		3.125	-3.46632	0	-1.04348	0.636267	0	-3.11298		-2.17526	-0.773196	0	0.511509	-1.34144		-2.20994	-1.38751	-2.28388	0.31746	-1.11111	-3.86681	-0.653266	-1.63934	-2.11878	-1.0929		-1.7199	-1.81168	-3.26797	-0.640511	-1.21184	-1.84599	-0.43618
2003-11-18	0	-2.33838		1.49432	0.822622	-1.19048	0.3517	0.162206		-0.575448	0.941915		-0.3323	0	0	0		-0.151515	5.01355	0	1.63445	-0.0351247	-1.48699	-0.758123		1.58831	-0.415584	0	-3.30789	1.34144		0.508475	2.21106	1.15897	-0.316456	0.321027	-0.27933	-0.809307	-0.416667	0.623155	-0.276243		-0.8125	0.194222	2.19595	-1.08784	0.387687	-0.0629525	-0.645608
2003-11-19	0.571429	0		1.35453	-0.713921	1.20482	-0.934579	0		-0.707395	-0.933126		-0.15559	0.0313381	-0.373134	-0.306122		0.151745	0.645161	0	-0.328549	-0.913563	-0.754717	0.763914		-0.625391	0.156495	0	-5.15789	0		-2.07982	0.196657	-0.544205	0.15873	-0.16	-0.560224	0.764916	0	-1.36897	0.831025		-0.189036	-0.629998	-0.413223	-0.203672	0.0864603	-0.496063	1.34602
2003-11-20	0.568182	0		-1.74317	-0.102722	-0.595238	0.235849	0		0.129534	2.74725		-0.133571	0.0313283	-0.374532	-0.511771		-2.19697	-1.85897	0	-0.9195	-0.992908	-0.380228	-0.740072		-0.566394	-1.05208	0	4.32852	-1.34144		-1.26292	-0.294406	-0.691178	0	-0.841346	-0.394366	-2.02429	-1.25523	-1.0575	0		0.189394	-0.51207	0.497925	0.816334	-0.426169	0.324444	-1.90062
2003-11-21	0	-1.5493		0.17741	-0.102828	0	0	0		0.614489	0.687548		1.3152	0.0313185	-0.75188	1.23457		0	1.5676	0	-0.542812	-0.716332	-0.381679	-1.16385		-0.632911	0.547426	0	-0.265957	0.269731		2.2093	0.19685	1.53697	0.158479	-1.65657	-0.904977	2.27273	0.59322	-0.334001	0.384615		0.504096	-0.710784	0.0825764	0.323886	-0.555234	-0.44171	0.583567
2003-11-24	0	0		1.82999	2.41894	1.1976	1.64706	0		2.05722	2.84522		1.60616	0.0313087	0.378788	1.93089		0.697134	4.4373	1.67564	3.57394	-1.2987	0.766284	3.01748		2.61146	0.408334	0	1.12	0		1.93402	0.687623	0.180883	0.158228	0.5341	1.99772	1.9697	-1.43218	3.38472	0.164204		1.44201	1.06147	0.660066	-1.12995	0.628126	-0.0396134	0.974704
2003-11-25	1.01695	0		-0.57971	1.65829	-0.591716	1.96759	0		-0.566929	-0.11066		0.281507	0.0312989	0	-0.398804		0	-0.923645	0	2.92368	0.328947	0.380228	1.28594		-0.0620732	-1.56413	0	0.738397	0.804856		0.0558036	-0.487805	0.978808	0	0.858194	-0.783436	4.50718	3.4188	2.65802	0.218579		1.91595	0.512946	0	0	1.19061	1.28398	2.04551
2003-11-26	0.671141	0		-0.466472	0.64261	0.595238	-0.794552	0		-0.981945	0.960118		0.323904	0.0312891	-0.377358	-1.001		0	-0.870106	0	2.31214	-0.145719	0	0.511374		-1.80124	-1.69492	0	-2.35602	-1.34505		-1.84049	1.47059	-0.53642	-0.315956	0.162075	0.620417	-0.947867	1.23967	0.663088	0		0.485143	-0.486027	2.62295	0	0.13708	2.00329	-0.698198
2003-11-27	0	0.143062		-0.644405	-0.147348	0	0	0		0.767754	-0.51207		0.904003	0.156397	-0.378788	0.808898		0.615385	-1.00313	0	1.4205	-0.547246	0.378788	1.22807		1.39152	2.90948	0.320513	1.87668	0.540192		0.0568182	0.193237	-0.558236	-0.158479	0.0809061	0.336323	0.62201	-2.04082	-1.0665	-0.327154		-0.3621	0.19536	2.15655	0	4.52316	2.99194	10.2971
2003-11-28	0	0		1.12028	0.836203	1.18343	-0.572082	0		0.222222	0.772059		0.255973	0.249844	0.380228	0.300903		0	2.21659	0.0588582	0.222823	-0.403522	-0.754717	0.797227		-1.99626	-0.209424	2.17252	-0.631579	1.07171		0.0567859	7.5217	0.133206	-0.31746	-1.53597	-0.167598	0.0475511	-2.08333	-0.380469	0		-0.423985	3.82647	-0.625489	0.0816458	-0.136426	0.104283	1.89184
2003-12-01	-1	-1.42857		0.116618	0.146341	1.16959	1.15075	-0.404858		2.15394	0.912076		2.29787	0.155763	-0.378788	3		3.97554	1.11524	2.94118	1.87391	0.699816	1.90114	2.5619		3.50095	-0.104932	0.312695	-0.900424	-0.534419		1.75936	-5.38117	-0.0475105	0.636943	2.58621	0.951315	1.3308	1.2766	1.33673	0.382932		1.21655	-0.610329	0.708104	-1.4682	-1.2459	-1.02686	-0.605449
2003-12-02	0	0		-0.990099	-1.94837	0	0.682594	0.406504		-0.55814	-1.15691		-0.374376	0.0933126	0.760456	-0.38835		-3.67647	-1.34804	0	-0.950896	-0.329188	-0.373134	0.620285		-0.430504	0.315126	0	0.481026	0		-1.72895	0.379147	-1.18833	0.158228	-2.2409	0.332594	1.78236	0.840336	0.53392	0		-0.78125	0.70855	1.5625	0.579474	-0.381806	-0.278175	-1.70558
2003-12-03	0	0		4.11765	0.894188	0.578035	0	0		0.561272	0.6218		1.37787	0.0310752	0	0.682261		2.67176	1.86335	-2.74286	-0.361977	1.13761	0.749064	4.96501		4.50896	-1.3089	0.997506	0.425532	0		0.681044	-0.849858	0.346354	0.157978	-0.3684	0.110497	2.1659	0.416667	-0.656045	0.163488		0.0605694	4.47936	-0.692308	0	-0.311059	0.0452352	4.17269
2003-12-04	0	0		2.42938	-0.541605	1.14943	0.677966	0		-0.403101	0.436205		0.576606	0.186393	0	0.290416		0.223048	-2.07317	0	3.25383	-0.32656	0.371747	-0.269841		0.886525	-1.53846	0	0.105932	-0.268284		-0.732807	-0.571429	-0.5465	0.157729	-0.657354	-0.496689	0.135318	-0.414938	4.74843	-0.435256		0.726392	-0.785634	0.697134	-0.164618	1.78303	0.271289	5.71089
2003-12-05	0	-1.37681		-2.04082	-0.792079	-0.568182	1.3468	0		-0.498132	1.30293		-0.614251	0.155039	2.26415	-0.965251		0.890208	-1.36986	0	0.152975	1.56534	0	-1.14595		-4.15934	-0.474138	-1.11111	-1.00529	0		-0.397501	0.191571	-1.18577	0	-0.661704	-0.776484	-2.38739	-0.0833333	-2.58181	-0.928962		-1.5625	-0.633484	-1.23077	0.0824535	-1.13867	-0.744025	-0.281373
2003-12-08	0	0		1.91441	-0.998004	-0.571429	0	0.404858		0	0.392997		-0.906469	0.0309598	-0.369004	0		0	-0.94697	0	0.0458225	-1.43369	0.37037	-0.177105		0	0	0	0.481026	0		-0.342075	-0.286807	1.95122	0	-0.333056	-0.503074	-0.0922935	-1.16764	-0.154083	0.220629		0.671551	-0.728597	0.778816	0	-0.769699	-0.249867	-1.89992
2003-12-09	0	1.39603		-1.65746	-0.201613	1.14943	-0.221484	0		0.219024	-2.4911		0.602911	0.0619003	0.37037	0		-2.72059	0.509879	0	-5.14504	0.327273	1.10701	0.790323		2.93399	0.0649632	0.062422	-0.478723	1.33428		0.171625	-0.767018	-1.2823	0.15748	0.417711	-0.617978	-1.61663	1.26582	-2.56173	-0.110072		-0.121286	-0.573394	0.309119	0.0823677	0.200893	-0.819797	-2.37776
2003-12-10	-0.561167	0		-3.25843	-1.61616	-1.13636	-0.443951	0.806452		-0.655635	-0.474453		-0.888613	0	-0.369004	-0.584795		1.88964	-2.91693	0	-0.708192	0.036245	-0.729927	-0.416067		-5.58195	-1.75287	0	-0.374131	1.31671		-1.08509	0.483092	1.20202	0.157233	-1.12313	-0.791408	1.40845	-0.0833333	-2.81913	-0.495868		-1.82149	-2.30681	-0.154083	0.781885	-0.595901	-1.55365	-0.903555
2003-12-11	0.564334	0		2.38095	-1.59138	-0.574713	-0.668896	0		0.628536	-0.293363		1.4804	0	0	1.07843		0	0.522534	0	0.632193	0.0362319	2.20588	0.755263		0.188679	-0.495595	0	-0.214592	0.261275		0.808314	1.05769	-1.341	-0.313972	-0.841397	1.1396	0.972222	-0.917431	1.66232	0.664452		0.371058	0.613932	0	-0.0408307	-0.324948	0.754101	0.11893
2003-12-12	0.561167	0		-0.567215	-0.625978	0.578035	2.6936	0.08		0.499688	-0.404561		0.0821862	0	0.37037	-0.29098		0.148368	-0.649773	0	-1.88466	0.144875	0	1.54705		0.251099	2.93304	0	-5.91398	-0.261275		0.286369	-0.190295	-0.349515	0.472441	-1.40008	0.169014	4.40165	0.589226	-0.224431	-0.220022		-0.308071	0.0234687	0.385802	0.490204	-0.48339	-0.771605	-1.28687
2003-12-15	0.558036	0.652174		2.11067	0.839895	0	2.18579	0.319744		-0.124301	-0.221566		0.656949	0.0927931	0	0.389105		0.740741	0.457816	0	1.60893	-0.180832	0.719424	-0.675357		-0.563557	0.225806	0	2	0.781785		-0.342661	0.953289	1.6173	-0.470219	2.19449	0.393701	2.0202	2.09205	2.47429	0.826902		2.84302	0.774284	2.99769	-0.406517	0.321943	1.30638	2.80786
2003-12-16	3.10766	0		0	-0.884956	1.14943	-0.748663	1.03586		0.124456	-0.407106		0.815827	0.0309023	0.369004	0.872093		-2.20588	-1.5625	4.28907	-1.51882	-0.688406	-0.714286	-0.537634		0	-3.44384	0	0.280112	0		-0.630372	0.472144	-0.517737	0.15748	0.8	-0.336134	1.16229	0.819672	0.627156	-0.92947		0.961538	0.745052	0.895522	-0.163256	-0.01126	0.468222	2.41904
2003-12-17	0.538213	-0.719942		-1.89944	2.46849	0	0	0.867508		-0.559354	0.222965		-2.18491	0	2.20588	0.192123		0.075188	-0.595238	0	0.935193	0.0729661	-1.43885	-1.44674		-0.503778	1.55556	0.187149	-1.11732	-1.83376		-0.519031	0.37594	0.212028	-0.471698	-0.250627	-1.79876	0.553191	0	2.33718	-0.662252		1.07143	-1.34042	0.295858	0.163523	0.0112613	-0.02292	3.40952
2003-12-18	0	-2.82814		0.911162	0.717581	-0.568182	-0.107759	0.469116		0.1875	0.889878		0.744571	0.0617856	1.07914	1.34228		0.0751315	1.53027	0	-0.325098	0.0364564	0	0.677529		0.822785	1.03939	2.73973	-1.41243	0.527373		0.405797	-0.280899	-1.9523	-0.157978	-0.125628	0.915856	-2.53915	1.21951	0.943971	0.722222		1.59011	-0.210822	0.294985	-0.408158	2.64047	-0.657191	-3.49972
2003-12-19	0	1.49254		-3.10384	0.559796	0	0.107875	0		1.21647	-1.98456		0.492712	-0.740969	2.84698	0.0946074		1.35135	1.50721	-1.40845	-5.3816	0.947522	-0.729927	0.785131		2.57376	2.9778	0.121212	1.7192	-1.32368		1.84758	0.187793	-0.441393	-0.316456	0.754717	1.36132	-1.69344	-0.401606	-4.10256	-0.165472		1.33333	-2.62911	1.76471	-0.204907	-2.08985	0	-1.41248
2003-12-22	0.214133	0.735294		-4.13512	-0.253036	0.571429	0.75431	1.01167		-0.924499	-5.24934		0.265577	-0.0311042	-0.346021	0.661626		0.0740741	-1.80762	2.85714	-2.34402	-0.722022	0.735294	-0.0953895		-1.83599	0.683491	1.33172	0.56338	-0.534419		0	-0.843486	-0.768473	0.31746	0.957137	-0.671517	-4.0636	-1.20968	-3.36584	-0.552486		0.686499	-3.56798	0.216763	0.616	-0.436975	-1.86154	-1.99419
2003-12-23	0	1.9708		-1.27582	-0.558092	0	-0.427807	0.539291		0.466563	0.831025		-0.0611247	-0.124456	-0.347222	1.03286		2.14656	0.723208	2.22222	1.006	0.472727	1.09489	1.08211		0.124688	2.14099	-1.43369	0	0		0.566893	0.661626	0.0992851	-0.316456	1.48392	0.84507	0.736648	4.4898	2.89714	0		0.625	1.85	2.09084	-0.816316	1.16475	0.689763	0.651916
2003-12-24	0.213675	0		0	0.255102	0	0	-0.383142		0	0		0.101937	0	1.0453	0		0	0	0	0	0	0	0		0	0	0	0	0	5.88235	-0.789177	-0.469484	0	0	-0.16247	-0.0558659	-0.914077	0	0	0		-0.225861	0	0	0	0	0	0
2003-12-25	0	0		0	0	0	0	0		0	0		0	0	0	0		0	0	0	0	0	0	0		0	0	0	0	0	0	0	0	0	0	0	0	0	0	0	0		0	0	0	0	0	0	0
2003-12-26	0	0		0	0	0	0	0		0	0		0	0	0	0		0	0	0	0	0	0	0		0	0	0	0	0	0	0	0	0	0	0	0	0	0	0	0		0	0	0	0	0	0	0
2003-12-29	0	-0.501074		0.553846	0.356234	0.568182	2.04082	0.384615		0.928793	0.0392465		0.468432	0.0934579	1.03448	1.39405		2.89855	0.587467	0	0.41936	0.687658	0.361011	1.84194		1.4944	0.204499	3.63636	-0.168067	1.066	1.23457	-0.113636	-0.754717	1.63658	0	-1.05777	1.22974	-0.0922509	0	-1.01234	-0.555556		-0.226372	0.0981836	0.141243	0.823035	-0.956672	-0.778452	2.23749
2003-12-30	-0.426439	-0.719424		1.71359	0.659229	-0.564972	0	-0.383142		-0.153374	-1.72617		0.425704	0.0622471	0	0.366636		0	0.908501	0	-0.243605	0.287563	-0.359712	1.56129		0.306748	-0.0306122	1.46199	-0.392817	1.83858	-1.21951	0.227531	0.760456	-0.0195179	0	1.15132	1.76698	1.47738	-0.390625	-0.926814	-1.67598		0.850822	-1.42227	0.0705219	-0.65306	-0.0393104	1.44359	-0.134383
2003-12-31	0	0		0	0.403023	0.568182	0	0		0	0		0.767057	0	-0.341297	0		0	0	0	0	0	0	0		0	0	0	0	0	-3.7037	-0.340522	-0.377358	0	0	0.406504	0.325556	-0.181984	0	0	0.625		0.787402	0	-0.775194	0	0	0	0
2004-01-01	0	0		0	0	0	0	0		0	0		0	0	0	0		0	0	0	0	0	0	0		0	0	0	0	0	0	0	0	0	0	0	0	0	0	0	0		0	0	0	0	0	0	0
2004-01-02	0	1.81159		2.88809	1.15404	3.38983	1.05263	0.307692		3.04147	0.598802		0.460737	0.0311042	0	2.00913		0	1.86495	0	1.90127	2.7957	2.52708	1.21766		0.30581	1.15341	0	-0.28169	0	2.5641	1.13895	0.189394	-0.449	0.31746	0.48583	1.40617	-0.820419	0	1.09677	-0.112931		1.5067	0.945274	1.42045	1.6434	-0.174157	0.0928074	-1.07651
2004-01-05	2.35546	-0.925267		0.467836	0.396825	1.63934	0.833333	0.0766871		-0.834824	-0.436508		0.897308	0	0	0.895255		2.8169	1.0101	0	-1.54057	-0.906555	-1.40845	0.300752		-0.54878	2.92634	0	2.37288	0	-0.625	-0.281532	-0.283554	-1.82371	0.474684	-0.725222	0.0533333	6.15809	3.37255	-1.72304	-0.226116		0.714678	1.08428	2.2409	-0.363798	0.793517	0.826766	1.71007
2004-01-06	5.85774	0		-1.33877	1.3834	-5.37634	0	0.306513		0	0.557991		-0.197628	0	0.342466	0		0	0	0	1.91238	0.422238	0	0.11994		0.245248	0	0	-1.54525	0	-0.628931	0.0564653	1.32701	1.56796	0	-1.05519	0.0533049	-2.33766	-0.60698	0.324675	-0.849858		-0.655022	0.463189	2.05479	0	-0.134003	0.160932	0.573175
2004-01-07	-0.197628	0.0718391		-3.42183	-0.438596	-1.13636	1.23967	-0.687548		-1.26278	-4.79588		-0.693069	0.0621891	-0.341297	0		0	-1.3125	0	-1.45002	0.140154	-1.07143	-2.75532		2.44648	1.96078	0	3.13901	-0.521868	3.79747	0.677201	1.59027	-0.894789	0.15748	-0.246103	0.15983	1.50709	-0.381679	-6.86084	-1.14286		-1.15385	-2.45086	-1.34228	-0.608521	-1.69965	-2.47131	-2.54559
2004-01-08	12.1782	0		2.93219	-0.0489476	0.574713	1.63265	0.384615		2.2229	0.582848		1.19641	-0.310752	1.36986	-0.354925		0	0.886637	0	1.3848	-0.909727	1.08303	0.569757		2.62687	0.0961538	0	3.80435	0.521868	6.09756	0.0560538	2.94659	0.952475	0.157233	2.63158	0.797872	0	0	5.10771	0		2.4458	-0.746269	0.136054	0.204088	0.136503	0.0627599	-0.233918
2004-01-09	0	1.50754		4.1543	0.685602	-0.571429	0.100402	0		-0.059577	3.47682		0	0	-0.337838	-0.0890472		0	0.188324	-0.271739	2.7147	0.918079	0	-1.54647		-0.407213	-0.816523	-0.288184	0	0	-1.14943	-1.68067	2.68336	0.2457	0.313972	1.60256	0.369393	0.69869	-0.383142	3.63636	-0.17341		-0.108519	-1.32832	1.63043	-1.01833	-0.0113598	1.00353	1.42634
2004-01-12	0	0		-2.67806	-1.07004	-1.72414	-0.100301	-0.383142		0.983607	-0.08		-0.492611	-0.405237	1.69492	-1.6934		2.53425	-1.4411	0	-1.34641	-0.244927	-0.714286	-1.80404		-0.642523	-1.41404	1.15607	0	2.31528	-2.32558	-0.968661	0	-0.0784314	-0.312989	0.236593	-1.20925	-0.0867303	0.769231	-2.99841	-0.289519		0.108637	2.2352	-1.3369	-0.411518	-1.11906	-1.46705	-0.98247
2004-01-13	-0.264784	-0.282885		-2.51756	0.540806	-1.16959	-0.200803	0		-0.265643	-0.480384		-0.29703	-0.0625978	0.333333	-0.181324		-1.80361	-1.20788	-1.90736	-0.825611	0.0350754	0.359712	-0.902756		0.764256	0.844877	0.0571429	1.57068	-1.27964	4.16667	-1.20829	-0.087108	-0.206044	0	0.550747	-0.0532198	-0.78125	-0.381679	-5.26143	-0.348432		-1.62778	-1.6646	0.880759	1.19833	-0.60895	-0.890184	1.16732
2004-01-14	-0.353982	1.06383		0.600601	2.00489	0	-0.402414	0		0.32554	1.24698		-0.595829	-0.250548	0.332226	-0.363306		1.36054	0.1287	0	0.917431	-0.210379	0.716846	1.91785		1.57526	0.63322	1.08509	2.16495	4.53205	0.571429	0.465929	0.610288	-0.658736	0.470958	0.86072	3.83387	1.92476	3.44828	4.72058	1.74825		1.70987	0.42951	2.35057	-0.775819	0.728282	1.66918	0.557692
2004-01-15	-0.53286	0		0.597015	1.19847	0	-3.43434	0		0.265487	0.834327		0.3996	-0.156986	1.98675	0.455789		0.671141	3.92031	1.16667	1.11111	-0.0702741	0.711744	1.37996		-0.34463	0.667957	-0.564972	-0.353179	4.09953	1.13636	-0.521739	-0.433276	0.950119	-0.46875	1.00853	2.82051	-2.3176	1.11111	1.12695	-0.114548		1.19306	0.628931	-1.44357	-1.06995	-0.0172147	-1.3916	2.33314
2004-01-16	1.07143	1.47368		-1.48368	1.56324	-0.591716	-0.627615	0		-0.853192	0.630418		0.995025	0	2.92208	0.998185		1.93333	0.371058	0	0.1332	0.281294	0	0.0154679		-0.864553	1.69247	1.13636	1.16456	-2.39109	0	0.524476	-0.174064	-1.32353	0.313972	0.768049	1.89526	1.3181	-0.43956	1.86824	-0.114679		1.55413	-0.25	-0.798935	-0.582366	-0.36157	-0.198208	-0.280321
2004-01-19	0.265018	0.276625		3.61446	-0.979478	1.19048	0.526316	0.384615		0.860534	0.783085		0.197044	0	-0.630915	-0.449236		2.02747	0.8626	2.25151	2.26139	0.280505	0.353357	-0.850603		3.77907	0.898345	1.1236	1.1011	-0.485156	7.86517	1.3913	-1.04621	1.34128	-0.156495	1.06707	0.440529	-1.04076	0.809419	2.73488	-1.60735		-0.158311	0.250627	0.33557	0.669455	-0.800645	0.158881	-0.412294
2004-01-20	0	0		0.290698	-1.88413	-1.17647	0.628272	0		0.470727	-0.815851		-0.786627	0	-2.85714	-1.26354		2.5641	-2.56567	0	-2.53659	0.20979	0	-1.34144		-0.616246	-1.94939	1.38889	-3.46535	-0.487521	0.520833	-0.285878	0.440529	-1.09804	0	-1.13122	-1.02339	-0.262927	0.948905	-1.00219	-0.291715		-0.739958	0	0.668896	0.789684	1.02195	-0.237944	0.244637
2004-01-21	0	0.482759		0.57971	-0.6241	4.7619	1.87305	0.306513		-0.79063	0.391696		0.594648	-0.943396	0	0.914077		5	1.94357	0.698174	-0.283617	1.57013	-1.05634	0.521739		3.88952	0.984515	0	1.12821	1.69603	-3.10881	0.114679	-0.701754	-0.674068	0	-1.373	1.37863	-0.0878735	0.144613	0.506169	1.05325		0.0532481	-0.3	-0.863787	0.618558	-0.758708	-1.61393	-1.72705
2004-01-22	-0.528634	0.205903		0.288184	-0.0966184	-0.568182	-0.102145	0.0763942		-0.590319	-1.32657		0.8867	0	-0.326797	0.905797		6.54762	-1.53752	2.4	-1.40539	0.480934	0.711744	-0.0786411		-2.93001	1.03171	1.36986	1.41988	0.239958	-3.74332	-1.37457	-4.15194	-1.54691	0.15674	-2.47486	1.31132	-1.84697	-1.08303	-0.409191	1.10017		0.745077	0.300903	0.80429	0.409831	-0.393838	0.606061	0.191022
2004-01-23	-1.68291	0		2.35632	-1.83752	-0.571429	-0.715746	0		-0.148456	0.869909		0.878906	0	0.655738	0		0.558659	2.31106	-0.78125	0.967249	-0.239316	0.353357	1.0861		1.62102	-0.13116	-1.35135	3	2.1341	0	0.522648	0.0921659	1.21642	-0.469484	-0.158604	0.671141	-3.67384	1.45985	-0.695322	0.630011		-0.211305	0.8	-3.45745	0.12246	-0.220956	-0.321285	1.27741
2004-01-26	-1.98198	0		0.449186	0.0985222	0.574713	-0.514933	-0.381679		-0.862325	0.431203		-0.290416	0	0	-1.43627		0	-1.52625	3.93701	-0.504202	0.411241	0.352113	-0.358144		-1.87019	-1.31332	9.0411	3.30097	1.16622	0	-0.635471	0.184162	1.5323	0.314465	-0.555997	-1.80952	-2.32558	0.719424	-0.254615	-0.398406		-0.688195	-0.719246	-4.88981	0.285367	-0.407925	-0.354553	0.92244
2004-01-27	0	-0.136986		2.29178	-1.5748	-0.571429	0.621118	0.229885		0.419916	4.7619		0.38835	0	0.651466	-0.273224		0.555556	-0.185989	0.757576	1.58784	-0.238908	0.350877	0.203157		1.96188	0.513308	-3.51759	-2.86654	0.231621	2.77778	-0.348837	0.0919118	-2.15033	0.31348	2.55591	0.921435	4.7619	0.357143	2.93555	0.0571429		-1.59915	0.924307	4.05503	0.325203	3.29432	1.28578	4.08506
2004-01-28	0	0		0.0546448	2.2	0.574713	0.102881	0.152905		-1.13501	-1.22951		0.193424	0	0	0.821918		-1.65746	-0.310559	0	-0.731626	0.992131	-1.3986	1.27885		1.86916	1.3902	0	-1.74165	-0.69648	0	0.350058	0.826446	0.806452	-0.15625	0.46729	0.144161	0.727273	-0.355872	-1.08493	-0.628212		1.62514	0.940594	0.765484	1.25608	-1.87504	-0.231537	-1.59498
2004-01-29	-2.29779	0		-0.273075	-1.71233	-0.571429	-0.719424	0		-0.422961	-1.05621		-1.35135	0	-1.2945	-1.72101		-0.11236	-1.55763	-4.01003	-1.20603	-0.813008	0.35461	-1.78626		-1.619	-2.15465	-1.04167	-1.03397	5.88086	-1.62162	-0.930233	-1.18397	-1.1	-0.312989	0.310078	-2.54319	-6.13718	-1.42857	-0.50141	1.49425		-1.22601	-0.441393	0.828729	5.64225	-0.508024	0.288092	0.965216
2004-01-30	0	0		-0.383352	-1.4435	1.14943	0.10352	0.381679		-1.39563	-0.724361		-2.15264	0	-0.983607	-1.29032		-1.01237	-1.83544	0	-0.576467	0.409836	0	-1.37974		-1.70049	-0.753098	2.63158	0.39801	-3.57788	0	-0.704225	0.921659	-0.808898	-0.313972	-1.00464	-1.28016	4.61538	-1.44928	-1.54331	2.43488		-0.701565	0.369458	0.890411	-4.16666	-0.0174075	0.383019	-0.883838
2004-02-02	0.188147	0		-2.08906	-0.20202	-1.13636	0.517063	0		0.615385	-1.88172		2.3	0	-0.662252	-1.12045		-1.70455	1.16054	0	-1.3131	-0.136054	-0.706714	0.317965		1.06027	1.04697	0	9.01883	2.47348	-2.1978	-1.71395	1.27854	-0.468909	0.15748	1.9516	1.59601	-0.827206	-0.367647	-1.66347	-0.221117		-0.652174	-0.858896	0.475221	0.395252	-0.255354	-1.09698	0.382166
2004-02-03	-0.751174	0		-1.34756	0.253036	1.14943	0.720165	0.152091		1.16208	0.508806		0.0977517	0	-0.333333	-1.03872		1.09827	-1.01976	2.29765	0.207361	0.30654	0.355872	-0.158479		0.0552181	-0.617871	0	1.77273	-1.11673	-1.68539	0.360794	0.721371	-2.14052	0.157233	-2.45023	-2.11095	-4.54124	-1.10701	-0.487964	3.04709		-0.273523	-0.049505	-0.0675676	0	0.744749	-0.38579	-3.06381
2004-02-04	-0.851466	0		0.853728	0.908632	0	-0.61287	0.22779		-1.48126	1.75234		-1.95312	0	0.334448	-2.09924		-0.0571755	-1.15905	-0.459418	0.879462	-0.373514	0.70922	-0.15873		-1.65563	1.36777	0	-1.29522	0.671535	0.571429	-0.119832	0.268577	-0.680272	-0.156986	-0.941915	-1.00301	0	0.373134	2.02681	-1.02151		-0.82282	0.0742942	-0.743746	0	-1.05689	0.096821	2.41257
2004-02-05	0	1.44033		1.693	-0.150075	-0.568182	0.513875	0.530303		1.07395	-1.49254		-1.39442	-0.31746	-1	-0.389864		0	-1.30293	-1.38462	-2.97436	0.408998	3.16901	1.27186		1.90797	0.301944	0	2.80543	1.32969	0	0.179964	1.78571	2.00211	0.314465	0.158479	0.911854	1.74757	-0.371747	-2.81961	0.488865		-0.110619	0.395942	0.613079	-0.157472	1.41256	0.0322425	-2.48356
2004-02-06	0	0		0.166482	2.00401	4	0.817996	1.73323		0.151791	0.660451		0.808081	0	1.6835	2.15264		0.686499	1.51815	0	-0.704722	1.66327	-0.682594	4.70958		2.86344	0.893697	0	-0.748239	0	0	1.67665	1.31579	-1.8595	-0.15674	-0.158228	2.10843	2.95802	0.746269	-1.38477	1.51351		0.55371	0.665516	0.270819	0.11829	-0.299298	0.128928	1.38577
2004-02-09	2.8626	1.0142		0.277008	1.57171	0.549451	0.811359	0		0.0303122	0.154381		0.501002	-0.636943	-0.331126	3.83142		0	0.975293	0.364015	1.88077	-0.467446	-0.687285	1.16942		2.62313	0.699301	-0.717949	1.81818	0.219906	-1.13636	1.76678	0.25974	0	0	-0.158479	2.7532	-0.648749	0.37037	1.33735	-0.958466		1.65198	-0.0979432	0.742741	0.11815	0.109687	-0.249477	0.720355
2004-02-10	0	0		-1.16022	-1.35397	2.73224	-0.100604	1.85185		1.57576	2.89017		0.498504	0	-0.332226	1.47601		0	4.18545	0	1.04493	0.704462	-1.03806	-0.474215		-1.40845	1.21296	0	0.609756	-1.32675	0	-1.33102	-0.690846	-1.78947	-0.313972	0.31746	-0.239234	-0.652985	1.10701	0.527879	1.6129		-0.704225	-2.2549	0	0.511414	1.21677	2.4526	0.403448
2004-02-11	0	0		-1.56512	1.02941	3.7234	-0.40282	0.727273		-0.71599	-0.524345		0.793651	0.160256	0.333333	0		-2.55682	0.309023	0.103627	-0.672182	-0.133245	-0.699301	-0.134008		-0.582011	0.539749	0	0.909091	1.32675	-1.14943	0.410557	0.173913	2.78671	0.472441	1.02848	0.191847	0	1.09489	0.196915	-0.952381		0.600109	-0.702106	-0.268097	0.547949	-0.427302	-0.259863	-4.25571
2004-02-12	-1.94805	0		1.47643	-3.93013	-2.5641	-0.202224	0		-0.0600962	-0.301205		1.1811	0.128	0.664452	-0.272727		0.291545	-1.35551	0.517598	-0.190873	0.366911	0.352113	1.23751		0.851517	0.44586	0.72314	3.6036	0.874821	1.16279	-1.28505	0.173611	1.30344	0.15674	0.391543	0.335089	0.469484	-1.08303	2.16181	-0.801282		-1.46421	1.08586	3.22581	0.350328	0.337587	-0.544766	-1.33537
2004-02-13	0	0		-1.34303	0	0.526316	-0.405268	0.361011		0.811786	-1.24622		-0.194553	0.191755	0.330033	-0.364631		2.32558	-1.31168	-0.102987	-0.0347705	1.39581	-0.350877	-1.20766		-0.527704	3.72316	0	1.86335	-0.874821	2.29885	1.77515	0.519931	-0.257334	0	2.4961	-1.33588	7.47664	-0.583942	-1.85957	1.23856		0.275179	-1.09918	3.51562	-0.504272	1.00365	-1.00024	0.348028
2004-02-16	0	0		-1.24787	-0.30303	0.52356	0.101729	0.28777		-0.775425	2.17973		0.877193	0.0637959	0.328947	-0.0914913		0	-0.253165	0.515464	0.313043	0.0327761	0	0.536673		-0.371353	0.436681	2.30769	0.813008	0.438367	0.561798	-0.174419	-0.862069	0.412797	0	0	0.435203	-3.56522	0.587372	1.27409	-1.48936		0	-0.404142	-0.377358	-0.740733	0.592818	2.58199	0.481696
2004-02-17	0	0		1.66571	1.72239	1.5625	0	0.430416		0.0901713	2.09581		-0.193237	0.0637552	3.60656	-0.0915751		-0.568182	0.888325	-0.923077	0.745492	0.655308	-0.352113	-0.44484		1.75719	-0.478261	-0.75188	3.42742	-0.658273	5.02793	0.698893	0	-0.298047	0.156495	1.82648	2.07029	-0.180343	-0.875912	0.258065	-0.647948		1.20746	1.64849	-0.505051	-0.274943	0.381658	2.02454	-0.824545
2004-02-18	0	0		-0.225989	-0.0996016	3.07692	0.406504	1.07143		0.570571	-0.659824		-1.16167	0.0318573	1.26582	0.641613		0	-0.880503	0.931677	0.481845	0.716146	-0.353357	0.461722		0.104657	-1.44168	0.757576	2.80702	-0.662635	-1.06383	-1.0989	0.434783	-2.43274	0	1.49477	-1.36792	1.17435	1.25184	-0.740026	-0.0543478		0.21692	-0.274451	0.0634518	0.236317	0.894604	-0.344775	-1.43078
2004-02-19	-1.60833	0		-2.03851	1.29611	0.497512	0.303644	0		-0.149298	-1.10701		1.56709	0.0955414	0	1.91257		0	0.761421	0	-0.462408	1.19586	0.35461	2.62417		0.993204	-0.930851	0	0.113766	0	-3.22581	2.04678	1.03896	-0.676175	-0.15625	1.03093	-1.0043	1.96429	2.18182	-0.486224	0.380642		3.08442	0.0750563	0.82435	0	1.92297	-1.20704	-0.196155
2004-02-20	0	0.267738		-1.15607	-0.0492126	-0.49505	-0.403633	0		-0.956938	-0.373134		-0.289296	0.0636335	0	-1.42985		-1.37143	-0.692695	0	-0.602202	0.926222	-0.353357	2.28258		-1.19048	0.778523	0	-2.53788	0.882542	0.555556	-0.401146	0.856898	-2.01042	-0.156495	-1.67638	-1.44928	-3.3275	-1.06762	-3.12704	0.216685		-1.6273	-0.35	-0.125786	0.0785811	-1.50609	2.63035	-1.1989
2004-02-23	0	0.801068		2.10526	-0.246184	2.48756	-0.101317	0.353357		0.241546	1.04869		0.386847	0.0317965	0	-0.181324		-0.347625	0.507292	1.02564	0.536611	1.0443	1.06383	-0.423729		-0.785752	0.0355177	0	-1.47688	0.874821	1.10497	0.287687	1.44435	-0.629614	-0.15674	-1.11193	-1.51961	0.543478	0.359712	1.07599	0.486486		-0.160085	0.125439	0.755668	-0.0785194	0.712117	1.17531	1.41237
2004-02-24	0	0.13245		0.229095	0	-1.45631	-0.30426	0		-0.542169	-1.22313		-1.15607	0	1.5625	-1.3624		0	-1.5142	0.507614	0.0344353	0.876918	-0.350877	-1.24823		-2.63992	-0.14202	0	0	-1.75736	-3.27869	-0.688468	-1.59129	-1.70417	0.156986	-1.42429	-1.29418	2.61261	-3.22581	-1.36394	-0.484131		-0.80171	-0.0250564	-1.1875	-1.33596	-1.07981	-0.352245	-0.490388
2004-02-25	-0.480769	0.396825		0.228571	-2.02369	1.47783	-0.203459	0		0.121139	-0.375235		-0.877193	0.0953592	-0.923077	0.368324		0	0.576553	0	1.30809	3.38404	-1.40845	-0.66073		0.596529	0.222222	0	-1.30178	0	-1.69492	0.17331	1.78723	-0.866859	-0.15674	0.380228	-0.453858	-0.877963	-1.7037	0	0.27027		0.484914	0.075188	-1.39152	1.23457	-0.964149	0.511432	-0.236546
2004-02-26	0	0		0.342075	-1.30982	-1.45631	0.203874	0		-0.030248	-1.50659		-0.884956	0	0.621118	0		0	-0.636943	0	0.0849473	-1.41141	1.78571	0.491614		1.40162	0.257206	0	-0.0799361	0.882542	2.29885	0.519031	0.250836	0.336323	-0.156986	0	-0.35461	-0.44287	-0.75358	-0.0337268	-0.161725		-1.28686	-0.500877	-0.256575	-0.865446	1.14698	-2.23735	-1.2053
2004-02-27	-0.483092	0		0.568182	-1.22511	0	1.42421	0.140845		0.423601	0.382409		0.892857	0.0317561	-0.617284	1.83486		-0.290698	0.192308	0	0.288576	-7.95005	-1.40351	-0.719424		1.64806	-0.566171	0	0.4	-1.32675	-0.561798	0.458979	-0.750626	3.64246	-0.157233	-1.59091	0.0508388	0.44484	-0.531511	0.877193	1.2419		-2.71592	-0.0755097	-0.450161	0	-0.326364	0.451588	3.62
2004-03-01	-1.26214	0		0.282486	0.981912	0.492611	1.30391	0.21097		-0.572462	-1.75238		-0.393314	0.0634921	-0.310559	0		-1.45773	-0.511836	1.0101	-0.693974	-1.25745	1.77936	1.78261		-0.732218	-0.355872	-1.25313	4.18327	1.76512	1.12994	-1.02798	0	0.797758	0.314961	0.230947	-0.254065	1.32861	1.14504	-0.769231	-0.0533333		-0.502513	-0.554156	0.516796	0.158721	0.355181	1.49345	-1.65991
2004-03-02	-0.196657	-1.31752		-0.84507	0.204708	2.94118	0.990099	0		0.272727	-0.310198		0.394867	0.0634518	0	0.900901		-0.591716	-0.128617	0.5	1.26129	2.54692	0	0.825858		1.15911	1.78571	-0.507614	2.86807	-1.32091	0.558659	-1.7311	0.168067	4.59893	0.156986	0.998464	1.42639	1.83566	0.603774	-1.34816	-0.533618		-0.729517	-0.0506586	-0.96401	-0.356574	0.0110601	-0.247748	0.176644
[truncated: 3,741 more rows]
[truncated: 15 more columns]

## Sheet: securitization
REG_DATE	BANK	MORTGAGE_T
2006.09.14	and	0
2006.11.28	and	0
2007.06.28	and	0
[truncated: 532 more rows]
